# Supplementary material for: HMGA1 acts as an epigenetic gatekeeper of ASCL2 and Wnt signaling during colon tumorigenesis
Source: J Clin Invest. 2025 Feb 3;135(3):e184442. doi: 10.1172/JCI184442 (PMC11785931; doi:10.1172/JCI184442)
Supplement: Supplemental data set 1 [file jci-135-184442-s097.xlsx]

## Sheet: Sheet1
Figure 1B					Figure 1C					Figure 1D					Figure 1E
	WT	Het	KO			WT	Het	KO			WT	Het	KO			WT	Het	KO
Males	13	11	5		Males	6	5	3		Males	6	5	3		Males	1	1	1
Females	15	11	6		Females	11	5	4		Females	11	5	4		Females	2	1	1
Figure 2B	top				Figure 2B	middle				Figure 2B	bottom
	WT	Het	KO			WT	Het	KO			WT	Het	KO
Males	1	1	2		Males	2	2	1		Males	2	2	1
Females	1	1	1		Females	1	1	2		Females	1	1	2
Figure 3B
	WT	Het	KO
Males	1	2	2
Females	3	1	1
Figure 4A					Figure 4C					Figure 4D					Figure 4F	crypt depth			Hmga1				b-cat				Ki67
	WT	Het				WT	Het				WT	Het				WT	Het			WT	Het			WT	Het			WT	Het
Males	2	3			Males	4	3			Males	5	3			Males	3	2		Males	2	3		Males	1	2		Males	1	2
Females	2	3			Females	3	1			Females	4	3			Females	1	1		Females	1	1		Females	2	1		Females	2	1
Figure 5C	Hmga1				b-cat
	WT	Het				WT	Het
Males	2	3			Males	1	2
Females	1	1			Females	2	1
Figure 6B					Figure 6D
	WT	Het	KO			WT	Het	KO
Males	10	2	2		Males	3	1	1
Females	2	6	6		Females	1	2	2
S1E
	WT	Het	KO
Males	1	1	2
Females	2	1	2
S2B					S2C
	WT	Het				WT	Het
Males	1	2			Males	7	5
Females	2	1			Females	3	1
S3A					S3B
	WT	Het	KO			WT	TS-KO
Males	9	2	3		Males	2	2
Females	3	6	5		Females	2	2
