# Supplementary material for: HMGA1 acts as an epigenetic gatekeeper of ASCL2 and Wnt signaling during colon tumorigenesis
Source: J Clin Invest. 2025 Feb 3;135(3):e184442. doi: 10.1172/JCI184442 (PMC11785931; doi:10.1172/JCI184442)
Supplement: Supplemental table 5 [file jci-135-184442-s099.xlsx]

## Sheet: scRNAseq all clusters
Supplemental Table 5A. GSEA analysis for single cell RNA-seq analysis - all clusters
Target pathways differentially regulated by HMGA1 in CDX-Cre ERT2 Apc fl/fl Hmga1+/+ or Hmga1+/- or Hmga1-/- mouse proximal colon (enriched for crypt cells); statistics calculated by GSEA program
	Up-regulated Hallmark pathway by HMGA1									Down-regulated Hallmark pathway by HMGA1							Up-regulated Curated pathway by HMGA1								Down-regulated Curated pathway by HMGA1
	NAME	SIZE	ES	NES	NOM p-val	FDR q-val	FWER p-val			NAME	SIZE	ES	NES	NOM p-val	FDR q-val		NAME	SIZE	ES	NES	NOM p-val	FDR q-val			NAME	SIZE	ES	NES	NOM p-val	FDR q-val
	HALLMARK_OXIDATIVE_PHOSPHORYLATION	193	0.588997	2.06942	0	0	0			HALLMARK_ALLOGRAFT_REJECTION	168	-0.61519	-1.84372	0	0.00239414		YAO_TEMPORAL_RESPONSE_TO_PROGESTERONE_CLUSTER_13	175	0.75538	2.65116	0	0			ZHENG_BOUND_BY_FOXP3	480	-0.695452	-2.26178	0	0
	HALLMARK_INTERFERON_ALPHA_RESPONSE	89	0.635692	1.99374	0	0.00142857	0.001			HALLMARK_MITOTIC_SPINDLE	199	-0.53198	-1.63253	0	0.0138752		WP_CYTOPLASMIC_RIBOSOMAL_PROTEINS	77	0.865076	2.6434	0	0			ZENG_GU_ICB_CONTROL_METAGENE_8_PRECICTIVE_ICB_RESPONSE	187	-0.732403	-2.23325	0	0
	HALLMARK_MYC_TARGETS_V1	192	0.53088	1.84914	0	0.00315608	0.005			HALLMARK_IL2_STAT5_SIGNALING	184	-0.5216	-1.59059	0	0.0183992		REACTOME_TRANSLATION	226	0.730584	2.59713	0	0			ZHENG_FOXP3_TARGETS_IN_THYMUS_UP	200	-0.720339	-2.17868	0	0
	HALLMARK_UNFOLDED_PROTEIN_RESPONSE	111	0.533353	1.73073	0	0.013058	0.029			HALLMARK_UV_RESPONSE_DN	125	-0.539982	-1.56769	0.001287	0.020225		REACTOME_NONSENSE_MEDIATED_DECAY_NMD_INDEPENDENT_OF_THE_EXON_JUNCTION_COMPLEX_EJC	93	0.800751	2.47686	0	0			IKEDA_MIR30_TARGETS_UP	110	-0.703895	-2.0392	0	0
	HALLMARK_COAGULATION	95	0.502935	1.57612	0.011194	0.0357199	0.096			HALLMARK_TNFA_SIGNALING_VIA_NFKB	184	-0.493909	-1.49311	0.00610501	0.0488291		REACTOME_NONSENSE_MEDIATED_DECAY_NMD	113	0.74499	2.4398	0	0			BIOCARTA_TCR_PATHWAY	41	-0.792339	-2.00898	0	0
	HALLMARK_GLYCOLYSIS	178	0.460031	1.57061	0	0.0330221	0.106			HALLMARK_KRAS_SIGNALING_UP	162	-0.491283	-1.47788	0.00255102	0.0489803		REACTOME_EUKARYOTIC_TRANSLATION_INITIATION	118	0.744511	2.43457	0	0			ZHENG_FOXP3_TARGETS_IN_T_LYMPHOCYTE_DN	39	-0.795125	-1.96357	0	0
	HALLMARK_MYC_TARGETS_V2	58	0.522922	1.54119	0.0214286	0.0356095	0.134			HALLMARK_APICAL_JUNCTION	155	-0.491035	-1.4601	0.00510204	0.0530383		REACTOME_MITOCHONDRIAL_TRANSLATION	89	0.743904	2.37771	0	0			QI_PLASMACYTOMA_UP	237	-0.628919	-1.9497	0	0.000128597
	HALLMARK_CHOLESTEROL_HOMEOSTASIS	67	0.507449	1.53513	0.0284697	0.0326712	0.141			HALLMARK_PI3K_AKT_MTOR_SIGNALING	97	-0.49868	-1.42042	0.0123288	0.072504		REACTOME_MAJOR_PATHWAY_OF_RRNA_PROCESSING_IN_THE_NUCLEOLUS_AND_CYTOSOL	176	0.697201	2.35002	0	0			STARK_PREFRONTAL_CORTEX_22Q11_DELETION_UP	168	-0.631157	-1.89555	0	0.000659819
	HALLMARK_MTORC1_SIGNALING	195	0.413897	1.43312	0.0165746	0.0597117	0.274			HALLMARK_INFLAMMATORY_RESPONSE	163	-0.466138	-1.39247	0.0134474	0.0889658		REACTOME_RESPIRATORY_ELECTRON_TRANSPORT_ATP_SYNTHESIS_BY_CHEMIOSMOTIC_COUPLING_AND_HEAT_PRODUCTION_BY_UNCOUPLING_PROTEINS	118	0.702884	2.3031	0	0			REACTOME_RHO_GTPASES_ACTIVATE_WASPS_AND_WAVES	31	-0.787671	-1.88446	0	0.000977002
	HALLMARK_INTERFERON_GAMMA_RESPONSE	180	0.415397	1.42805	0	0.0553677	0.284			HALLMARK_HYPOXIA	171	-0.450965	-1.35701	0.0227848	0.115866		WP_ELECTRON_TRANSPORT_CHAIN	90	0.725788	2.28139	0	0			BIOCARTA_CSK_PATHWAY	16	-0.886545	-1.86111	0	0.00229816
	HALLMARK_ANGIOGENESIS	25	0.569763	1.42605	0.068306	0.0512121	0.286			HALLMARK_IL6_JAK_STAT3_SIGNALING	75	-0.478252	-1.30556	0.0832178	0.169212		REACTOME_COMPLEX_I_BIOGENESIS	56	0.76525	2.26308	0	0			SHIN_B_CELL_LYMPHOMA_CLUSTER_3	27	-0.781615	-1.84624	0	0.00313514
	HALLMARK_XENOBIOTIC_METABOLISM	155	0.417913	1.41752	0.0101523	0.049361	0.297			HALLMARK_COMPLEMENT	161	-0.428911	-1.28904	0.0527638	0.178613		YAO_TEMPORAL_RESPONSE_TO_PROGESTERONE_CLUSTER_14	139	0.676252	2.24995	0	0			YAO_TEMPORAL_RESPONSE_TO_PROGESTERONE_CLUSTER_2	41	-0.745433	-1.84395	0	0.00309274
	HALLMARK_DNA_REPAIR	145	0.41382	1.41256	0.0142857	0.0469939	0.304			HALLMARK_HEME_METABOLISM	158	-0.423601	-1.25313	0.0707965	0.223809		BILANGES_SERUM_AND_RAPAMYCIN_SENSITIVE_GENES	66	0.744425	2.24079	0	0			REACTOME_CDC42_GTPASE_CYCLE	87	-0.653282	-1.84257	0	0.00299369
	HALLMARK_REACTIVE_OXIGEN_SPECIES_PATHWAY	47	0.436885	1.25937	0.142857	0.129401	0.644			HALLMARK_APOPTOSIS	149	-0.413314	-1.22646	0.0887199	0.258752		REACTOME_RESPIRATORY_ELECTRON_TRANSPORT	97	0.699581	2.23487	0	0			VILIMAS_NOTCH1_TARGETS_UP	48	-0.713077	-1.83844	0	0.00309712
	HALLMARK_PANCREAS_BETA_CELLS	22	0.47924	1.15256	0.249315	0.23905	0.877			HALLMARK_TGF_BETA_SIGNALING	50	-0.453556	-1.16662	0.21519	0.374495		WP_OXIDATIVE_PHOSPHORYLATION	53	0.755721	2.19301	0	0			HOFFMANN_PRE_BI_TO_LARGE_PRE_BII_LYMPHOCYTE_DN	70	-0.673255	-1.8374	0	0.00300752
	HALLMARK_E2F_TARGETS	199	0.32346	1.11963	0.15625	0.274086	0.936			HALLMARK_UV_RESPONSE_UP	136	-0.39588	-1.16362	0.187657	0.357286		REACTOME_ACTIVATION_OF_THE_MRNA_UPON_BINDING_OF_THE_CAP_BINDING_COMPLEX_AND_EIFS_AND_SUBSEQUENT_BINDING_TO_43S	61	0.734215	2.18231	0	0.000158171			IKEDA_MIR1_TARGETS_UP	52	-0.702564	-1.83559	0	0.00293033
	HALLMARK_ADIPOGENESIS	182	0.297053	1.03364	0.367347	0.429336	0.99			HALLMARK_ANDROGEN_RESPONSE	91	-0.390975	-1.10314	0.293883	0.492574		REACTOME_CROSS_PRESENTATION_OF_SOLUBLE_EXOGENOUS_ANTIGENS_ENDOSOMES	44	0.755651	2.13961	0	0.000222019			BIOCARTA_CTLA4_PATHWAY	16	-0.840455	-1.78838	0	0.0106567
	HALLMARK_P53_PATHWAY	191	0.294794	1.01338	0.436047	0.455448	0.993			HALLMARK_MYOGENESIS	136	-0.356334	-1.03037	0.411227	0.679586		REACTOME_THE_CITRIC_ACID_TCA_CYCLE_AND_RESPIRATORY_ELECTRON_TRANSPORT	162	0.622048	2.09729	0	0.00105951			REACTOME_RHO_GTPASE_CYCLE	398	-0.559585	-1.78634	0	0.0106051
	HALLMARK_EPITHELIAL_MESENCHYMAL_TRANSITION	132	0.303003	1.01106	0.433498	0.436289	0.994			HALLMARK_ESTROGEN_RESPONSE_LATE	163	-0.344075	-1.02655	0.407223	0.656656		REACTOME_ANTIMICROBIAL_PEPTIDES	33	0.772822	2.08513	0	0.00147248			REACTOME_RAC1_GTPASE_CYCLE	161	-0.595174	-1.78557	0	0.0104223
	HALLMARK_WNT_BETA_CATENIN_SIGNALING	36	0.35319	0.953904	0.503472	0.550945	1			HALLMARK_G2M_CHECKPOINT	192	-0.330194	-1.00603	0.458283	0.686353		REACTOME_COMPLEMENT_CASCADE	24	0.828573	2.0786	0	0.00152246			WP_FOCAL_ADHESION	150	-0.601063	-1.78467	0	0.0100801
										HALLMARK_APICAL_SURFACE	36	-0.405202	-0.983967	0.515373	0.717194		IRITANI_MAD1_TARGETS_DN	43	0.764238	2.07582	0	0.00169846			WP_REGULATION_OF_ACTIN_CYTOSKELETON	117	-0.617079	-1.7821	0	0.0100224
										HALLMARK_PROTEIN_SECRETION	92	-0.341679	-0.977637	0.520104	0.701478		SANSOM_APC_TARGETS_UP	129	0.612498	2.05503	0	0.00214421			BIOCARTA_IL2_PATHWAY	23	-0.775619	-1.77555	0	0.0105329
										HALLMARK_HEDGEHOG_SIGNALING	26	-0.418161	-0.960433	0.507485	0.717658		HOLLERN_EMT_BREAST_TUMOR_DN	113	0.631456	2.0209	0	0.00416201			ONO_FOXP3_TARGETS_DN	43	-0.709069	-1.77327	0	0.0104213
										HALLMARK_KRAS_SIGNALING_DN	90	-0.333896	-0.932563	0.587615	0.759078		HORTON_SREBF_TARGETS	24	0.772288	1.9532	0.00286533	0.0141913			HOWLIN_CITED1_TARGETS_1_UP	30	-0.752312	-1.77315	0	0.0100242
										HALLMARK_FATTY_ACID_METABOLISM	135	-0.301801	-0.890583	0.68863	0.83394		REACTOME_METABOLISM_OF_POLYAMINES	55	0.658075	1.89657	0	0.0292592			HU_GENOTOXIN_ACTION_DIRECT_VS_INDIRECT_4HR	31	-0.733904	-1.7716	0.00146628	0.0099071
										HALLMARK_BILE_ACID_METABOLISM	81	-0.322471	-0.887343	0.692828	0.80958		REACTOME_HEDGEHOG_LIGAND_BIOGENESIS	58	0.639524	1.89263	0	0.0293563			GAVIN_FOXP3_TARGETS_CLUSTER_P2	69	-0.65607	-1.75788	0	0.0134296
										HALLMARK_SPERMATOGENESIS	81	-0.319788	-0.886923	0.677291	0.780695		ICHIBA_GRAFT_VERSUS_HOST_DISEASE_D7_UP	121	0.575532	1.88663	0	0.0300721			BIOCARTA_IL7_PATHWAY	16	-0.833326	-1.75766	0	0.0129983
										HALLMARK_ESTROGEN_RESPONSE_EARLY	171	-0.279288	-0.840113	0.80665	0.853763		MODY_HIPPOCAMPUS_PRENATAL	41	0.663216	1.88539	0.00662252	0.0294089			BOYLAN_MULTIPLE_MYELOMA_C_CLUSTER_DN	31	-0.738141	-1.75619	0	0.0128509
										HALLMARK_PEROXISOME	92	-0.29446	-0.829198	0.804491	0.843987		KIM_GLIS2_TARGETS_UP	67	0.62521	1.88417	0	0.0288791			WP_G13_SIGNALING_PATHWAY	35	-0.721414	-1.75574	0	0.0125611
										HALLMARK_NOTCH_SIGNALING	29	-0.289245	-0.679047	0.898529	0.978647		REACTOME_CDK_MEDIATED_PHOSPHORYLATION_AND_REMOVAL_OF_CDC6	71	0.60801	1.8786	0	0.0302766			ZHENG_FOXP3_TARGETS_UP	26	-0.751089	-1.75486	0.00152207	0.0122896
																	REACTOME_THE_ROLE_OF_GTSE1_IN_G2_M_PROGRESSION_AFTER_G2_CHECKPOINT	70	0.631712	1.87422	0	0.0312803			BIOCARTA_HIVNEF_PATHWAY	54	-0.673668	-1.75038	0	0.0130135
																	REACTOME_FORMATION_OF_ATP_BY_CHEMIOSMOTIC_COUPLING	17	0.816776	1.87171	0	0.0310747			BURTON_ADIPOGENESIS_12	31	-0.727291	-1.74619	0	0.0139403
																	CUI_TCF21_TARGETS_2_UP	370	0.499211	1.86856	0	0.0313755			BIOCARTA_NO2IL12_PATHWAY	15	-0.840262	-1.74238	0.00149477	0.014459
																	LEIN_ASTROCYTE_MARKERS	29	0.715962	1.86805	0.0060241	0.0306029			REACTOME_RHOU_GTPASE_CYCLE	39	-0.702364	-1.7408	0	0.0145318
																	HAN_JNK_SINGALING_DN	32	0.713698	1.86551	0.00341297	0.0308475			REACTOME_RHOA_GTPASE_CYCLE	131	-0.589237	-1.73952	0	0.014395
																	ZHONG_SECRETOME_OF_LUNG_CANCER_AND_MACROPHAGE	71	0.614776	1.86172	0	0.0313242			BOYLAN_MULTIPLE_MYELOMA_C_D_DN	257	-0.556342	-1.73633	0	0.0148787
																	SHETH_LIVER_CANCER_VS_TXNIP_LOSS_PAM3	71	0.620266	1.85882	0	0.0314113			REACTOME_EPH_EPHRIN_SIGNALING	55	-0.660678	-1.73573	0.00139276	0.0146208
																	BILANGES_RAPAMYCIN_SENSITIVE_VIA_TSC1_AND_TSC2	69	0.613883	1.85656	0	0.0316449			REACTOME_EPHB_MEDIATED_FORWARD_SIGNALING	34	-0.717757	-1.73499	0	0.0143985
																	REACTOME_REGULATION_OF_RUNX2_EXPRESSION_AND_ACTIVITY	52	0.636657	1.85639	0	0.0308335			REACTOME_GPVI_MEDIATED_ACTIVATION_CASCADE	31	-0.729058	-1.73099	0.0014245	0.0154214
																	REACTOME_ASYMMETRIC_LOCALIZATION_OF_PCP_PROTEINS	59	0.624989	1.8527	0	0.0312158			BIOCARTA_AGR_PATHWAY	26	-0.734521	-1.72587	0.00143678	0.0171285
																	REACTOME_ANTIGEN_PROCESSING_CROSS_PRESENTATION	73	0.615356	1.85269	0	0.0304545			ZENG_GU_ICB_CONTROL_METAGENE_44_PRECICTIVE_ICB_RESPONSE	178	-0.568447	-1.72136	0	0.0179256
																	REACTOME_NUCLEAR_EVENTS_MEDIATED_BY_NFE2L2	55	0.635961	1.83597	0	0.0361174			BIOCARTA_FCER1_PATHWAY	36	-0.69433	-1.70867	0.00284091	0.0226139
																	REACTOME_DEGRADATION_OF_DVL	54	0.630426	1.83239	0	0.0363136			MIKKELSEN_MCV6_ICP_WITH_H3K27ME3	28	-0.726579	-1.70847	0.00148368	0.0221706
																	REACTOME_COLLAGEN_FORMATION	33	0.675021	1.8304	0	0.0364191			PASQUALUCCI_LYMPHOMA_BY_GC_STAGE_DN	169	-0.568023	-1.70765	0	0.0220096
																	REACTOME_DECTIN_1_MEDIATED_NONCANONICAL_NF_KB_SIGNALING	56	0.618967	1.82605	0	0.0378889			LAZARO_GENETIC_MOUSE_MODEL_HIGH_GRADE_LARGE_CELL_NEUROENDOCRINE_LUNG_CARCINOMA_DN	301	-0.53973	-1.70444	0	0.0226704
																	SCHMIDT_POR_TARGETS_IN_LIMB_BUD_UP	26	0.708926	1.82471	0.0031348	0.0376488			ONO_AML1_TARGETS_UP	24	-0.737356	-1.70263	0.00304414	0.0231246
																	REACTOME_MITOCHONDRIAL_BIOGENESIS	28	0.698429	1.82226	0.0125392	0.0379242			WP_IL_2_SIGNALING_PATHWAY	75	-0.622252	-1.70236	0.00134953	0.0227078
																	REACTOME_ACTIVATION_OF_APC_C_AND_APC_C_CDC20_MEDIATED_DEGRADATION_OF_MITOTIC_PROTEINS	75	0.596132	1.82162	0	0.0374484			WP_INTEGRIN_MEDIATED_CELL_ADHESION	89	-0.6029	-1.69544	0.00130208	0.0252009
																	REACTOME_UBIQUITIN_MEDIATED_DEGRADATION_OF_PHOSPHORYLATED_CDC25A	50	0.63733	1.8157	0.00682594	0.0386221			BIOCARTA_IL12_PATHWAY	19	-0.790747	-1.69403	0.00307692	0.0253563
																	YU_MYC_TARGETS_UP	41	0.661351	1.81562	0.00328947	0.0378752			REACTOME_PLATELET_AGGREGATION_PLUG_FORMATION	26	-0.731294	-1.6939	0.00155039	0.0249026
																	REACTOME_ORC1_REMOVAL_FROM_CHROMATIN	69	0.594412	1.8127	0	0.0380591			BYSTROEM_CORRELATED_WITH_IL5_DN	57	-0.625667	-1.69186	0	0.0250942
																	REACTOME_SWITCHING_OF_ORIGINS_TO_A_POST_REPLICATIVE_STATE	90	0.575659	1.80788	0	0.0391573			WANG_TUMOR_INVASIVENESS_DN	201	-0.55039	-1.68788	0	0.0263373
																	REACTOME_DEGRADATION_OF_AXIN	53	0.625784	1.80687	0.00352113	0.0387036			REACTOME_CD28_CO_STIMULATION	33	-0.685536	-1.68398	0.00576369	0.0277148
																	REACTOME_TRANSCRIPTIONAL_REGULATION_BY_RUNX2	63	0.604183	1.79623	0	0.0418975			BIOCARTA_TOB1_PATHWAY	18	-0.788474	-1.68322	0.0015015	0.0275281
																	SANSOM_APC_TARGETS_REQUIRE_MYC	220	0.51318	1.79158	0	0.0433696			ZENG_GU_ICB_CONTROL_METAGENE_25_PRECICTIVE_ICB_RESPONSE	193	-0.5546	-1.67918	0	0.0287854
																	MCBRYAN_PUBERTAL_BREAST_4_5WK_UP	234	0.513617	1.78375	0	0.045993			REACTOME_INTEGRIN_SIGNALING	23	-0.746585	-1.67707	0.00292398	0.0294295
																	WP_CHOLESTEROL_METABOLISM_WITH_BLOCH_AND_KANDUTSCH_RUSSELL_PATHWAYS	45	0.6433	1.77828	0.00320513	0.0475378			HOFFMANN_LARGE_TO_SMALL_PRE_BII_LYMPHOCYTE_DN	54	-0.646215	-1.67587	0	0.0296174
																	WP_MATRIX_METALLOPROTEINASES	17	0.75687	1.77798	0.0117302	0.0468486			REACTOME_INTERLEUKIN_2_FAMILY_SIGNALING	29	-0.706256	-1.67182	0.00294118	0.0309033
																	YAO_TEMPORAL_RESPONSE_TO_PROGESTERONE_CLUSTER_17	179	0.517489	1.77565	0	0.0473399			BIOCARTA_IL2RB_PATHWAY	36	-0.687598	-1.67025	0	0.0311784
																	REACTOME_DNA_REPLICATION	124	0.54205	1.77517	0	0.0466597			BIOCARTA_GPCR_PATHWAY	28	-0.72111	-1.66834	0.00287356	0.0314149
																	REACTOME_ASSEMBLY_OF_THE_PRE_REPLICATIVE_COMPLEX	83	0.566816	1.77513	0.004	0.045936			MARSON_FOXP3_TARGETS_DN	54	-0.646162	-1.66492	0	0.0327875
																	TERAMOTO_OPN_TARGETS_CLUSTER_6	23	0.725218	1.77254	0.00928793	0.0462029			BIOCARTA_RHO_PATHWAY	20	-0.754123	-1.66234	0.00606061	0.0336624
																	REACTOME_METABOLISM_OF_FAT_SOLUBLE_VITAMINS	29	0.683553	1.76454	0	0.0486049			LANG_MYB_FAMILY_TARGETS	29	-0.6997	-1.66156	0.00142653	0.0336094
																	REACTOME_APC_C_CDH1_MEDIATED_DEGRADATION_OF_CDC20_AND_OTHER_APC_C_CDH1_TARGETED_PROTEINS_IN_LATE_MITOSIS_EARLY_G1	72	0.586296	1.76434	0	0.0479457			REACTOME_PLATELET_CALCIUM_HOMEOSTASIS	15	-0.80508	-1.6549	0	0.0369394
																	REACTOME_DETOXIFICATION_OF_REACTIVE_OXYGEN_SPECIES	30	0.668449	1.7629	0	0.0478389			BIOCARTA_INTEGRIN_PATHWAY	31	-0.69603	-1.65354	0.00423131	0.0371278
																	BURTON_ADIPOGENESIS_PEAK_AT_24HR	46	0.625118	1.76184	0.00611621	0.0475049			MORI_PRE_BI_LYMPHOCYTE_DN	77	-0.603788	-1.65301	0	0.0369025
																	REACTOME_APC_C_MEDIATED_DEGRADATION_OF_CELL_CYCLE_PROTEINS	85	0.559905	1.75836	0	0.0481211			REACTOME_RHOF_GTPASE_CYCLE	37	-0.666837	-1.65066	0.00433526	0.0377431
																	SWEET_LUNG_CANCER_KRAS_UP	439	0.470695	1.75472	0	0.0490518			IVANOVA_HEMATOPOIESIS_STEM_CELL_SHORT_TERM	20	-0.738674	-1.64387	0.0112	0.0409273
																	MCBRYAN_PUBERTAL_BREAST_3_4WK_UP	173	0.507697	1.75456	0	0.0483974			SARTIPY_BLUNTED_BY_INSULIN_RESISTANCE_UP	18	-0.749231	-1.64356	0.00619195	0.0404892
																	REACTOME_CARBOXYTERMINAL_POST_TRANSLATIONAL_MODIFICATIONS_OF_TUBULIN	18	0.764974	1.74948	0.00308642	0.050119			BOYLAN_MULTIPLE_MYELOMA_D_CLUSTER_DN	37	-0.660901	-1.64155	0.00426743	0.0411181
																	SIMBULAN_PARP1_TARGETS_UP	28	0.656591	1.74401	0.00294985	0.0522511			GAVIN_FOXP3_TARGETS_CLUSTER_T4	91	-0.58657	-1.63995	0	0.0415676
																	REACTOME_SCF_SKP2_MEDIATED_DEGRADATION_OF_P27_P21	60	0.590611	1.74396	0	0.0515433			REACTOME_ACTIVATION_OF_NMDA_RECEPTORS_AND_POSTSYNAPTIC_EVENTS	23	-0.721685	-1.63812	0.00778816	0.0420365
																	REACTOME_REGULATION_OF_RAS_BY_GAPS	63	0.57677	1.74094	0.0106762	0.0521309			BIOCARTA_PTEN_PATHWAY	17	-0.771058	-1.63638	0.00739645	0.0426509
																	MORI_MATURE_B_LYMPHOCYTE_DN	70	0.56721	1.74061	0	0.0515992			WP_IL_7_SIGNALING_PATHWAY	42	-0.643798	-1.6357	0.00143266	0.0425305
																	REACTOME_CHOLESTEROL_BIOSYNTHESIS	26	0.678308	1.73592	0.0145349	0.0528063			REACTOME_CLATHRIN_MEDIATED_ENDOCYTOSIS	122	-0.565479	-1.6348	0.00131752	0.0425685
																	REACTOME_DNA_REPLICATION_PRE_INITIATION	98	0.549166	1.7328	0	0.0534423			REACTOME_FCGAMMA_RECEPTOR_FCGR_DEPENDENT_PHAGOCYTOSIS	76	-0.594777	-1.63452	0	0.0421724
																	BURTON_ADIPOGENESIS_7	47	0.620634	1.72916	0.0100671	0.0545473			BIOCARTA_ECM_PATHWAY	20	-0.745636	-1.63277	0.0118343	0.0428376
																	REACTOME_CELLULAR_RESPONSE_TO_HYPOXIA	68	0.569394	1.72361	0	0.056416			HUMMERICH_MALIGNANT_SKIN_TUMOR_UP	15	-0.788533	-1.63125	0.00789889	0.0431201
																	REACTOME_STABILIZATION_OF_P53	54	0.600031	1.72278	0.0107143	0.0560576			BIOCARTA_AKT_PATHWAY	20	-0.735959	-1.62854	0.00302572	0.0444892
																	WP_SELENIUM_MICRONUTRIENT_NETWORK	20	0.724611	1.72015	0.0147929	0.0564762			REACTOME_MAP2K_AND_MAPK_ACTIVATION	34	-0.664236	-1.62707	0.00437318	0.0449675
																	REACTOME_FGFR2_ALTERNATIVE_SPLICING	17	0.734896	1.7152	0.00308642	0.057945			REACTOME_G_PROTEIN_MEDIATED_EVENTS	33	-0.676149	-1.62419	0.00292398	0.0466206
																	WP_PROTEASOME_DEGRADATION	51	0.590628	1.71426	0.00657895	0.0576472			REACTOME_GENERATION_OF_SECOND_MESSENGER_MOLECULES	27	-0.705156	-1.62387	0.00595238	0.0462692
																	HOUSTIS_ROS	32	0.642582	1.71225	0.0137931	0.0579588			REACTOME_RHOBTB_GTPASE_CYCLE	34	-0.6623	-1.62161	0.00143472	0.0470059
																	REACTOME_GLI3_IS_PROCESSED_TO_GLI3R_BY_THE_PROTEASOME	55	0.579388	1.71004	0	0.0583708			WP_G_PROTEIN_SIGNALING_PATHWAYS	70	-0.603415	-1.61942	0.00266312	0.04781
																	SANSOM_WNT_PATHWAY_REQUIRE_MYC	56	0.580172	1.70728	0.00766283	0.0589948			BRACHAT_RESPONSE_TO_CISPLATIN	23	-0.71565	-1.60674	0.00443131	0.0569376
																	VIETOR_IFRD1_TARGETS	21	0.728814	1.70042	0.0125392	0.0614892			WP_FAS_PATHWAY_AND_STRESS_INDUCTION_OF_HSP_REGULATION	36	-0.659048	-1.60485	0.00428571	0.0575992
																	REACTOME_GAP_JUNCTION_ASSEMBLY	18	0.716616	1.69963	0.015873	0.0611898			PLASARI_TGFB1_SIGNALING_VIA_NFIC_1HR_DN	86	-0.575325	-1.6	0.00264201	0.0610944
																	REACTOME_KEAP1_NFE2L2_PATHWAY	76	0.548693	1.69624	0	0.062141			WP_CALCIUM_REGULATION_IN_CARDIAC_CELLS	95	-0.576171	-1.5962	0.00404858	0.0636609
																	YAO_TEMPORAL_RESPONSE_TO_PROGESTERONE_CLUSTER_15	32	0.643418	1.69188	0.0135135	0.0637434			IRITANI_MAD1_TARGETS_UP	16	-0.75606	-1.59258	0.0121029	0.0662615
																	WP_CHOLESTEROL_BIOSYNTHESIS	15	0.755841	1.68925	0.0243243	0.0644772			BIOCARTA_VIP_PATHWAY	23	-0.699257	-1.59065	0.0151286	0.0670715
																	MEISSNER_BRAIN_HCP_WITH_H3K27ME3	101	0.531738	1.68923	0	0.0637818			WP_IL_5_SIGNALING_PATHWAY	64	-0.592328	-1.59065	0.0083682	0.0663344
																	VANDESLUIS_COMMD1_TARGETS_GROUP_3_UP	70	0.562999	1.68882	0.00732601	0.0633263			REACTOME_DAP12_SIGNALING	28	-0.678438	-1.58157	0.0169231	0.0737728
																	LEE_AGING_CEREBELLUM_UP	73	0.550979	1.67885	0	0.0675069			MARTORIATI_MDM4_TARGETS_FETAL_LIVER_DN	453	-0.487486	-1.57808	0	0.0763235
																	WANG_TUMOR_INVASIVENESS_UP	368	0.456346	1.67802	0	0.0672503			KASLER_HDAC7_TARGETS_1_UP	182	-0.518348	-1.57431	0	0.0787998
																	REACTOME_FATTY_ACYL_COA_BIOSYNTHESIS	27	0.637834	1.66841	0.00900901	0.0721714			REACTOME_INTERLEUKIN_RECEPTOR_SHC_SIGNALING	18	-0.725832	-1.56853	0.0183486	0.0841021
																	CASTELLANO_NRAS_TARGETS_UP	62	0.556904	1.6673	0.00760456	0.0721533			BOYLAN_MULTIPLE_MYELOMA_PCA1_UP	104	-0.54493	-1.56743	0	0.0845584
																	REACTOME_COLLAGEN_BIOSYNTHESIS_AND_MODIFYING_ENZYMES	26	0.653795	1.66401	0.021875	0.073258			REACTOME_DEATH_RECEPTOR_SIGNALING	132	-0.532659	-1.56707	0.00249688	0.0841077
																	ZENG_GU_POST_ICB_METAGENE_22	176	0.484089	1.66122	0	0.073958			WP_IL_3_SIGNALING_PATHWAY	91	-0.564704	-1.56627	0.00524246	0.0841307
																	REACTOME_RUNX1_REGULATES_TRANSCRIPTION_OF_GENES_INVOLVED_IN_DIFFERENTIATION_OF_HSCS	61	0.556792	1.65996	0.0139373	0.0740464			BIOCARTA_HDAC_PATHWAY	20	-0.714054	-1.56278	0.015456	0.0869365
																	MODY_HIPPOCAMPUS_NEONATAL	25	0.663847	1.64571	0.0331325	0.0817058			BURTON_ADIPOGENESIS_11	50	-0.601923	-1.56206	0.011236	0.0867878
																	REACTOME_CYCLIN_A_CDK2_ASSOCIATED_EVENTS_AT_S_PHASE_ENTRY	72	0.54333	1.64494	0.00775194	0.0814566			REACTOME_RHOJ_GTPASE_CYCLE	15	-0.734422	-1.56199	0.009375	0.0860252
																	JOHANSSON_GLIOMAGENESIS_BY_PDGFB_UP	56	0.559852	1.64053	0.0070922	0.08314			REACTOME_RHOBTB1_GTPASE_CYCLE	22	-0.700259	-1.56071	0.0136778	0.0866121
																	REACTOME_AUF1_HNRNP_D0_BINDS_AND_DESTABILIZES_MRNA	54	0.567107	1.64015	0.016129	0.0825309			WANG_RESPONSE_TO_BEXAROTENE_DN	24	-0.689085	-1.55872	0.0149254	0.0878846
																	REACTOME_ABC_FAMILY_PROTEINS_MEDIATED_TRANSPORT	84	0.517456	1.63903	0	0.082489			WP_KIT_RECEPTOR_SIGNALING_PATHWAY	65	-0.583143	-1.55668	0.00688705	0.0893523
																	HOLLERN_SQUAMOUS_BREAST_TUMOR	88	0.52368	1.63759	0.004	0.0826922			BIOCARTA_VDR_PATHWAY	22	-0.695886	-1.5556	0.00873363	0.089889
																	REACTOME_ASSEMBLY_OF_COLLAGEN_FIBRILS_AND_OTHER_MULTIMERIC_STRUCTURES	18	0.690235	1.63335	0.0259366	0.0846069			WP_OVARIAN_INFERTILITY	16	-0.732534	-1.55505	0.0164918	0.0896618
																	ZHONG_SECRETOME_OF_LUNG_CANCER_AND_FIBROBLAST	121	0.498622	1.63182	0	0.084714			MARSON_FOXP3_TARGETS_STIMULATED_UP	27	-0.66711	-1.55426	0.018705	0.0896037
																	BURTON_ADIPOGENESIS_5	114	0.499608	1.62977	0.00480769	0.0852524			REACTOME_CA_DEPENDENT_EVENTS	22	-0.699028	-1.55371	0.0198171	0.0893985
																	REACTOME_TP53_REGULATES_METABOLIC_GENES	72	0.539797	1.62461	0	0.0876968			REACTOME_SEMAPHORIN_INTERACTIONS	47	-0.607859	-1.55309	0.00715308	0.0891725
																	REACTOME_INTRAFLAGELLAR_TRANSPORT	46	0.584727	1.62204	0.0170068	0.0883667			REACTOME_PLATELET_ACTIVATION_SIGNALING_AND_AGGREGATION	195	-0.507142	-1.55295	0	0.0884921
																	BORLAK_LIVER_CANCER_EGF_UP	51	0.566637	1.62131	0	0.0880102			MCBRYAN_PUBERTAL_BREAST_6_7WK_UP	180	-0.507531	-1.54938	0	0.0915573
																	WP_FOLIC_ACID_NETWORK	20	0.67688	1.61942	0.0254237	0.0884989			WANG_IMMORTALIZED_BY_HOXA9_AND_MEIS1_DN	20	-0.709508	-1.54678	0.017673	0.0935508
																	REACTOME_HEDGEHOG_ON_STATE	72	0.536921	1.61848	0.003367	0.0882762			GOTZMANN_EPITHELIAL_TO_MESENCHYMAL_TRANSITION_DN	197	-0.509432	-1.54598	0.00121359	0.0935319
																	REACTOME_DEGRADATION_OF_BETA_CATENIN_BY_THE_DESTRUCTION_COMPLEX	78	0.525073	1.60494	0	0.096978			REACTOME_FORMATION_OF_WDR5_CONTAINING_HISTONE_MODIFYING_COMPLEXES	37	-0.62885	-1.54581	0.012894	0.0928742
																	REACTOME_G1_S_TRANSITION	105	0.490468	1.60405	0.0046083	0.0967437			REACTOME_POST_NMDA_RECEPTOR_ACTIVATION_EVENTS	16	-0.732028	-1.54517	0.0291734	0.0927166
																	REACTOME_FCERI_MEDIATED_NF_KB_ACTIVATION	75	0.523835	1.6017	0.00749064	0.0972749			LI_INDUCED_T_TO_NATURAL_KILLER_UP	313	-0.485979	-1.54436	0	0.0929045
																	REACTOME_HEDGEHOG_OFF_STATE	95	0.510497	1.59369	0.00816326	0.102255			WP_INSULIN_SIGNALING	148	-0.517559	-1.54194	0.00127065	0.0948819
																	REACTOME_G1_S_DNA_DAMAGE_CHECKPOINTS	64	0.533367	1.59244	0.014652	0.102126			ZENG_GU_POST_ICB_METAGENE_31	187	-0.509982	-1.54104	0.00241838	0.095067
																	WUNDER_INFLAMMATORY_RESPONSE_AND_CHOLESTEROL_UP	65	0.534485	1.59139	0.0241935	0.101944			REACTOME_NERVOUS_SYSTEM_DEVELOPMENT	212	-0.504692	-1.53931	0	0.0961747
																	MORI_LARGE_PRE_BII_LYMPHOCYTE_UP	86	0.500778	1.59013	0.00392157	0.101892			REACTOME_NCAM_SIGNALING_FOR_NEURITE_OUT_GROWTH	22	-0.681882	-1.53884	0.0179372	0.0957975
																	RUAN_RESPONSE_TO_TROGLITAZONE_UP	21	0.65607	1.5883	0.046875	0.102377			BIOCARTA_PAR1_PATHWAY	17	-0.721117	-1.53845	0.0182371	0.0954612
																	REACTOME_REGULATION_OF_PTEN_STABILITY_AND_ACTIVITY	66	0.5214	1.58118	0.0105634	0.106653			REACTOME_RAC2_GTPASE_CYCLE	81	-0.547055	-1.53768	0.00520833	0.0954151
																	SERVITJA_ISLET_HNF1A_TARGETS_UP	118	0.483374	1.57643	0.0138249	0.109454			REACTOME_PHOSPHORYLATION_OF_CD3_AND_TCR_ZETA_CHAINS	19	-0.698011	-1.53725	0.0246533	0.0951455
																	ZENG_GU_ICB_CONTROL_METAGENE_42_PRECICTIVE_ICB_RESISTANCE	143	0.471745	1.57575	0	0.109016			REACTOME_SYNTHESIS_OF_PIPS_AT_THE_PLASMA_MEMBRANE	47	-0.604045	-1.53559	0.0201729	0.0960531
																	NABA_MATRISOME_METASTATIC_LUNG_LYMPH_NODE_METASTASIS	16	0.692759	1.57558	0.0328947	0.108337			REACTOME_FLT3_SIGNALING	30	-0.642767	-1.53546	0.0243531	0.0954122
																	LAZARO_GENETIC_MOUSE_MODEL_HIGH_GRADE_LARGE_CELL_NEUROENDOCRINE_LUNG_CARCINOMA_UP	381	0.421133	1.57286	0	0.109534			IKEDA_MIR133_TARGETS_UP	41	-0.613282	-1.53338	0.0169731	0.0968419
																	REACTOME_REGULATION_OF_RUNX3_EXPRESSION_AND_ACTIVITY	54	0.547954	1.57046	0.0253623	0.110535			BIOCARTA_STRESS_PATHWAY	24	-0.674236	-1.53198	0.0208333	0.0978002
																	LANDIS_ERBB2_BREAST_PRENEOPLASTIC_UP	19	0.661384	1.56818	0.0304878	0.111456			REACTOME_CASPASE_ACTIVATION_VIA_EXTRINSIC_APOPTOTIC_SIGNALLING_PATHWAY	18	-0.696988	-1.53087	0.0258065	0.0983823
																	BURTON_ADIPOGENESIS_6	169	0.451371	1.56748	0.00438597	0.111152			WANG_LSD1_TARGETS_DN	25	-0.671909	-1.53041	0.0223214	0.0981369
																	KANG_GLIS3_TARGETS	16	0.68874	1.56672	0.0342857	0.110768			REACTOME_RHO_GTPASE_EFFECTORS	235	-0.492007	-1.52578	0	0.103119
																	JECHLINGER_EPITHELIAL_TO_MESENCHYMAL_TRANSITION_UP	54	0.529596	1.55726	0.0355872	0.116821			WP_TYROBP_CAUSAL_NETWORK_IN_MICROGLIA	54	-0.583958	-1.52555	0.00969529	0.102603
																	REACTOME_ACTIVATION_OF_NF_KAPPAB_IN_B_CELLS	63	0.533093	1.55673	0.0184502	0.116315			BIOCARTA_DEATH_PATHWAY	30	-0.642742	-1.52492	0.0204678	0.102634
																	WP_ONE_CARBON_METABOLISM_AND_RELATED_PATHWAYS	41	0.552466	1.5553	0.033557	0.116702			BIOCARTA_NTHI_PATHWAY	22	-0.679344	-1.52433	0.0188679	0.102383
																	REACTOME_SIGNALING_BY_HEDGEHOG	120	0.485946	1.55205	0.00858369	0.118302			CADWELL_ATG16L1_TARGETS_UP	68	-0.566815	-1.52402	0.00544218	0.102084
																	MA_RAT_AGING_DN	123	0.470806	1.54314	0	0.124759			MORI_PLASMA_CELL_DN	35	-0.634789	-1.52245	0.0200573	0.103459
																	NABA_MATRISOME_ASSOCIATED	359	0.42468	1.54031	0	0.126094			REACTOME_COSTIMULATION_BY_THE_CD28_FAMILY	65	-0.573355	-1.52118	0.00977654	0.104186
																	WP_GLUTATHIONE_METABOLISM	18	0.637076	1.53974	0.0487805	0.125604			REACTOME_DAP12_INTERACTIONS	46	-0.594275	-1.52091	0.0124827	0.103718
																	REACTOME_INTERLEUKIN_1_FAMILY_SIGNALING	107	0.475204	1.53429	0.0176211	0.129264			BIOCARTA_MEF2D_PATHWAY	15	-0.723827	-1.5205	0.02118	0.103444
																	PASQUALUCCI_LYMPHOMA_BY_GC_STAGE_UP	265	0.422312	1.53334	0	0.129025			REACTOME_CELL_EXTRACELLULAR_MATRIX_INTERACTIONS	16	-0.731421	-1.52049	0.0235988	0.102719
																	REACTOME_CELLULAR_RESPONSE_TO_CHEMICAL_STRESS	154	0.449982	1.524	0.00552486	0.136336			REACTOME_RHOV_GTPASE_CYCLE	36	-0.621984	-1.52036	0.0215827	0.102119
																	KOHOUTEK_CCNT1_TARGETS	45	0.546962	1.5237	0.033557	0.135618			WP_WNT_SIGNALING_PATHWAY_WP403	47	-0.595636	-1.51995	0.0172911	0.101875
																	REACTOME_TNFR2_NON_CANONICAL_NF_KB_PATHWAY	91	0.486787	1.5212	0	0.13657			HE_PTEN_TARGETS_UP	18	-0.696303	-1.51971	0.0297177	0.101383
																	GROSS_ELK3_TARGETS_DN	31	0.583817	1.51585	0.0501567	0.140204			HOFFMANN_SMALL_PRE_BII_TO_IMMATURE_B_LYMPHOCYTE_DN	29	-0.644538	-1.51898	0.0153846	0.101456
																	REACTOME_SNRNP_ASSEMBLY	49	0.531668	1.51215	0.0188088	0.142562			BIOCARTA_RELA_PATHWAY	15	-0.7329	-1.51851	0.017991	0.10132
																	TUOMISTO_TUMOR_SUPPRESSION_BY_COL13A1_UP	18	0.634849	1.5106	0.05919	0.142999			ONO_AML1_TARGETS_DN	40	-0.605089	-1.51734	0.014556	0.101867
																	REACTOME_PLASMA_LIPOPROTEIN_REMODELING	18	0.64263	1.50967	0.0652819	0.142862			REACTOME_SIGNALING_BY_VEGF	92	-0.54306	-1.51456	0	0.104576
																	YAO_TEMPORAL_RESPONSE_TO_PROGESTERONE_CLUSTER_10	69	0.500805	1.50905	0.0322581	0.142332			IWANAGA_CARCINOGENESIS_BY_KRAS_PTEN_DN	281	-0.483536	-1.51438	0	0.104083
																	NABA_MATRISOME	462	0.400927	1.50571	0	0.144268			LIU_OVARIAN_CANCER_TUMORS_AND_XENOGRAFTS_KINASES_DN	23	-0.660693	-1.5133	0.0232919	0.104583
																	NABA_ECM_AFFILIATED	91	0.484948	1.50339	0.0195312	0.145442			DURCHDEWALD_SKIN_CARCINOGENESIS_DN	239	-0.487565	-1.51299	0.00119617	0.104203
																	REACTOME_INTERCONVERSION_OF_NUCLEOTIDE_DI_AND_TRIPHOSPHATES	24	0.594572	1.50229	0.0512048	0.145471			BIOCARTA_FAS_PATHWAY	28	-0.650467	-1.50893	0.0189781	0.108097
																	ZENG_GU_ICB_CONTROL_METAGENE_31_PRECICTIVE_ICB_RESISTANCE	126	0.449961	1.50028	0	0.146308			REACTOME_REGULATION_OF_TLR_BY_ENDOGENOUS_LIGAND	15	-0.712263	-1.5057	0.0225904	0.111442
																	REACTOME_SYNTHESIS_OF_VERY_LONG_CHAIN_FATTY_ACYL_COAS	16	0.655493	1.49785	0.0545977	0.14762			FOSTER_TOLERANT_MACROPHAGE_DN	396	-0.470931	-1.50559	0	0.110814
																	REACTOME_FORMATION_OF_THE_EARLY_ELONGATION_COMPLEX	32	0.555516	1.49734	0.0633333	0.147078			BAKKER_FOXO3_TARGETS_UP	53	-0.570952	-1.50484	0.0114449	0.110914
																	REACTOME_METABOLISM_OF_AMINO_ACIDS_AND_DERIVATIVES	187	0.431815	1.49538	0.00574713	0.148079			REACTOME_CD28_DEPENDENT_PI3K_AKT_SIGNALING	22	-0.671846	-1.50325	0.0252976	0.112225
																	LIANG_HEMATOPOIESIS_STEM_CELL_NUMBER_LARGE_VS_TINY_UP	34	0.550625	1.48879	0.0364742	0.153085			TORCHIA_TARGETS_OF_EWSR1_FLI1_FUSION_DN	313	-0.47993	-1.50212	0.00112994	0.112743
																	WP_OXIDATIVE_STRESS_AND_REDOX_PATHWAY	78	0.486049	1.48642	0.0195312	0.154461			BIOCARTA_MET_PATHWAY	33	-0.623263	-1.50144	0.0361795	0.112919
																	REACTOME_PCP_CE_PATHWAY	80	0.488586	1.48537	0.0343511	0.154429			WP_SIDS_SUSCEPTIBILITY_PATHWAYS	34	-0.622052	-1.50051	0.0206186	0.113418
																	MA_RAT_AGING_UP	95	0.463372	1.48484	0.00746269	0.153846			BIOCARTA_NFAT_PATHWAY	38	-0.613326	-1.4999	0.0221914	0.113419
																	REACTOME_MRNA_SPLICING_MINOR_PATHWAY	48	0.515651	1.48363	0.0451807	0.1541			STEARMAN_LUNG_CANCER_EARLY_VS_LATE_UP	121	-0.516865	-1.49953	0.0078534	0.113099
																	LANDIS_BREAST_CANCER_PROGRESSION_UP	44	0.517299	1.47536	0.0390879	0.161107			PLASARI_TGFB1_SIGNALING_VIA_NFIC_10HR_DN	22	-0.669023	-1.49751	0.0268256	0.11506
																	WANG_CLASSIC_ADIPOGENIC_TARGETS_OF_PPARG	19	0.615994	1.47481	0.0699708	0.160566			REACTOME_APOPTOSIS	99	-0.525387	-1.49694	0.00664894	0.115129
																	REACTOME_MRNA_CAPPING	28	0.559523	1.47321	0.0494186	0.160878			REACTOME_PI_METABOLISM	71	-0.554604	-1.49552	0.00679348	0.116231
																	REACTOME_IRON_UPTAKE_AND_TRANSPORT	49	0.524658	1.46492	0.0614334	0.167905			REACTOME_SUMOYLATION	158	-0.500606	-1.49514	0.00375	0.115949
																	REACTOME_SEPARATION_OF_SISTER_CHROMATIDS	181	0.421896	1.46397	0.00487805	0.167845			BIOCARTA_CALCINEURIN_PATHWAY	17	-0.702957	-1.49202	0.0340031	0.11889
																	SCHAEFFER_PROSTATE_DEVELOPMENT_12HR_DN	33	0.565177	1.46368	0.0643087	0.167137			MORI_EMU_MYC_LYMPHOMA_BY_ONSET_TIME_DN	18	-0.691388	-1.49138	0.0354505	0.119133
																	ELLWOOD_MYC_TARGETS_DN	40	0.533872	1.46334	0.0660066	0.166485			REACTOME_RHO_GTPASES_ACTIVATE_PAKS	21	-0.671352	-1.48798	0.0276923	0.122718
																	SERVITJA_ISLET_HNF1A_TARGETS_DN	92	0.471344	1.46298	0.0192308	0.165795			SCHAEFFER_PROSTATE_DEVELOPMENT_AND_CANCER_BOX4_DN	33	-0.616142	-1.48718	0.028777	0.122899
																	REACTOME_S_PHASE	145	0.435943	1.46187	0.0123967	0.165729			MCBRYAN_PUBERTAL_BREAST_5_6WK_DN	120	-0.506467	-1.48636	0.00765306	0.123277
																	REACTOME_REGULATION_OF_MRNA_STABILITY_BY_PROTEINS_THAT_BIND_AU_RICH_ELEMENTS	82	0.47026	1.4606	0.0229885	0.165931			WP_MAPK_SIGNALING_PATHWAY	150	-0.501782	-1.48541	0.00122699	0.123742
																	MORI_IMMATURE_B_LYMPHOCYTE_DN	87	0.472571	1.46049	0.0153257	0.165083			MORI_LARGE_PRE_BII_LYMPHOCYTE_DN	57	-0.559379	-1.48499	0.0220386	0.123568
																	MORI_PRE_BI_LYMPHOCYTE_UP	76	0.47939	1.46009	0.0348837	0.164523			REACTOME_PROGRAMMED_CELL_DEATH	129	-0.504838	-1.48464	0.00760456	0.123324
																	MARTORIATI_MDM4_TARGETS_FETAL_LIVER_UP	213	0.415298	1.45566	0.00645161	0.168282			BIOCARTA_CCR5_PATHWAY	15	-0.70489	-1.48337	0.0421875	0.124438
																	REACTOME_INSERTION_OF_TAIL_ANCHORED_PROTEINS_INTO_THE_ENDOPLASMIC_RETICULUM_MEMBRANE	15	0.641396	1.4553	0.0823171	0.167774			BIOCARTA_BCR_PATHWAY	31	-0.620872	-1.48322	0.024531	0.123852
																	REACTOME_TRANSCRIPTIONAL_REGULATION_BY_RUNX3	78	0.479479	1.45471	0.0230769	0.167287			HEVNER_CORTICAL_PLATE_POSTMITOTIC_PROJECTION_NEURONS	91	-0.525696	-1.48231	0.0185923	0.124283
																	YAO_TEMPORAL_RESPONSE_TO_PROGESTERONE_CLUSTER_5	24	0.58693	1.45325	0.0504451	0.167782			ULE_SPLICING_VIA_NOVA2	35	-0.604444	-1.48115	0.0362117	0.12498
																	BANG_VERTEPORFIN_ENDOMETRIAL_CANCER_CELLS_UP	19	0.612454	1.44662	0.0676056	0.173442			PLASARI_TGFB1_SIGNALING_VIA_NFIC_1HR_UP	29	-0.628603	-1.47921	0.026393	0.126718
																	WP_GLUTATHIONE_AND_ONE_CARBON_METABOLISM	28	0.558944	1.44371	0.0677966	0.175501			REACTOME_CASPASE_ACTIVATION_VIA_DEATH_RECEPTORS_IN_THE_PRESENCE_OF_LIGAND	15	-0.714982	-1.47827	0.0261538	0.127116
																	REACTOME_TRANSFERRIN_ENDOCYTOSIS_AND_RECYCLING	25	0.559945	1.44276	0.0764706	0.175598			REACTOME_RHOBTB2_GTPASE_CYCLE	22	-0.655647	-1.47816	0.0382916	0.126508
																	HESS_TARGETS_OF_HOXA9_AND_MEIS1_UP	66	0.480829	1.44148	0.0389105	0.175714			REACTOME_RHOC_GTPASE_CYCLE	66	-0.551461	-1.4779	0.0218579	0.126124
																	NABA_SECRETED_FACTORS	158	0.420773	1.43886	0.00473934	0.177211			GUO_HEX_TARGETS_UP	67	-0.547972	-1.47761	0.0121622	0.125829
																	DARWICHE_SQUAMOUS_CELL_CARCINOMA_UP	121	0.427538	1.43163	0.0125	0.183478			REACTOME_INTERFERON_GAMMA_SIGNALING	18	-0.687173	-1.47677	0.042836	0.126144
																	XU_CREBBP_TARGETS_UP	22	0.58508	1.42962	0.0757576	0.18459			REACTOME_RAB_REGULATION_OF_TRAFFICKING	112	-0.512555	-1.47677	0.0103359	0.125466
																	BURTON_ADIPOGENESIS_4	43	0.514358	1.42902	0.0538721	0.184214			BIOCARTA_CASPASE_PATHWAY	22	-0.654472	-1.47568	0.0213415	0.126194
																	BILANGES_SERUM_RESPONSE_TRANSLATION	29	0.545251	1.42801	0.0742857	0.184226			BIOCARTA_TNFR1_PATHWAY	28	-0.640146	-1.47556	0.0314286	0.125654
																	BILANGES_RAPAMYCIN_SENSITIVE_GENES	35	0.529378	1.42765	0.0515152	0.183632			MARSON_FOXP3_TARGETS_UP	67	-0.545612	-1.47518	0.0205198	0.125509
																	LANDIS_ERBB2_BREAST_TUMORS_324_UP	148	0.42318	1.42618	0.00497512	0.184141			REACTOME_RHOD_GTPASE_CYCLE	49	-0.573725	-1.47397	0.0253165	0.126487
																	REACTOME_MITOTIC_G2_G2_M_PHASES	177	0.413821	1.42583	0.00537634	0.183535			WP_MICRORNAS_IN_CARDIOMYOCYTE_HYPERTROPHY	73	-0.541289	-1.47373	0.0138889	0.126133
																	REACTOME_BETA_CATENIN_INDEPENDENT_WNT_SIGNALING	110	0.43357	1.42104	0.0304348	0.187434			REACTOME_TBC_RABGAPS	34	-0.609953	-1.47363	0.031339	0.125575
																	REACTOME_ACYL_CHAIN_REMODELLING_OF_PC	19	0.592253	1.41735	0.10559	0.190365			SARTIPY_NORMAL_AT_INSULIN_RESISTANCE_DN	17	-0.692813	-1.469	0.0344828	0.130765
																	REACTOME_MHC_CLASS_II_ANTIGEN_PRESENTATION	103	0.457092	1.41606	0.028436	0.190743			CADWELL_ATG16L1_TARGETS_DN	63	-0.542491	-1.46784	0.00716332	0.131634
																	REACTOME_UCH_PROTEINASES	90	0.455489	1.40739	0.0497738	0.199121			WP_EBV_LMP1_SIGNALING	19	-0.665134	-1.46029	0.0406015	0.141446
																	REACTOME_DOWNSTREAM_SIGNALING_EVENTS_OF_B_CELL_RECEPTOR_BCR	77	0.455521	1.40617	0.048583	0.199419			BIOCARTA_TNFR2_PATHWAY	17	-0.691627	-1.4584	0.0407855	0.143357
																	IGLESIAS_E2F_TARGETS_UP	121	0.431305	1.40531	0.0046729	0.199295			BIOCARTA_EGF_PATHWAY	28	-0.625977	-1.458	0.0348331	0.143278
																	REACTOME_DEPOSITION_OF_NEW_CENPA_CONTAINING_NUCLEOSOMES_AT_THE_CENTROMERE	65	0.46918	1.40332	0.0469314	0.200439			BIOCARTA_STATHMIN_PATHWAY	19	-0.668262	-1.456	0.0425844	0.145186
																	DELACROIX_RAR_TARGETS_UP	36	0.517163	1.39598	0.0771812	0.207869			XU_CREBBP_TARGETS_DN	35	-0.596958	-1.4558	0.0485294	0.144748
																	WANG_NEOPLASTIC_TRANSFORMATION_BY_CCND1_MYC	18	0.606478	1.39582	0.0996979	0.207038			REACTOME_TRANSLOCATION_OF_ZAP_70_TO_IMMUNOLOGICAL_SYNAPSE	16	-0.688269	-1.45559	0.0466989	0.144322
																	REACTOME_TCF_DEPENDENT_SIGNALING_IN_RESPONSE_TO_WNT	136	0.422439	1.39502	0.0206186	0.206927			BIOCARTA_PML_PATHWAY	17	-0.680803	-1.454	0.041543	0.145826
																	CHEN_ETV5_TARGETS_SERTOLI	19	0.583525	1.39288	0.0852941	0.208349			BIOCARTA_KERATINOCYTE_PATHWAY	45	-0.568971	-1.4536	0.0380282	0.145692
																	GERHOLD_ADIPOGENESIS_UP	42	0.507347	1.39277	0.0505051	0.207417			RAMALHO_STEMNESS_DN	69	-0.535778	-1.45312	0.0132979	0.145674
																	SANSOM_APC_TARGETS	196	0.401871	1.38952	0.00534759	0.210163			MARSHALL_VIRAL_INFECTION_RESPONSE_DN	30	-0.608142	-1.45267	0.0534125	0.145627
																	REACTOME_PHOSPHORYLATION_OF_THE_APC_C	20	0.585916	1.38841	0.100575	0.210501			REACTOME_PEROXISOMAL_LIPID_METABOLISM	27	-0.611127	-1.45067	0.0691177	0.147696
																	REACTOME_TELOMERE_EXTENSION_BY_TELOMERASE	20	0.567414	1.38679	0.0860534	0.211395			BIOCARTA_NKT_PATHWAY	24	-0.627687	-1.44987	0.0443425	0.148121
																	REACTOME_VISUAL_PHOTOTRANSDUCTION	52	0.473239	1.38539	0.0565371	0.21192			IVANOVA_HEMATOPOIESIS_STEM_CELL	152	-0.486881	-1.44853	0.00763359	0.149384
																	HEVNER_CORTEX_ROSTRAL_VENTRICULAR_ZONE	20	0.564823	1.3852	0.104046	0.211164			REACTOME_SIGNALING_BY_SCF_KIT	34	-0.602715	-1.4468	0.0351391	0.151318
																	BURTON_ADIPOGENESIS_1	29	0.551021	1.38498	0.0977918	0.210359			REACTOME_CELL_CELL_COMMUNICATION	65	-0.538578	-1.44632	0.0272851	0.151278
																	REACTOME_CHROMOSOME_MAINTENANCE	114	0.4312	1.38498	0.0313725	0.209345			REACTOME_HDACS_DEACETYLATE_HISTONES	22	-0.645408	-1.44289	0.0378788	0.155402
																	YAO_TEMPORAL_RESPONSE_TO_PROGESTERONE_CLUSTER_12	74	0.449483	1.38475	0.0244755	0.208606			GROSS_HYPOXIA_VIA_ELK3_AND_HIF1A_UP	134	-0.48964	-1.44241	0.00884956	0.155433
																	KATSANOU_ELAVL1_TARGETS_UP	132	0.417979	1.38474	0.0133929	0.207603			BIOCARTA_NFKB_PATHWAY	21	-0.645108	-1.4406	0.0392749	0.157497
																	GAUSSMANN_MLL_AF4_FUSION_TARGETS_E_DN	16	0.60339	1.37922	0.109244	0.212821			BIOCARTA_INSULIN_PATHWAY	22	-0.643868	-1.43975	0.0558003	0.158096
																	SARTIPY_NORMAL_AT_INSULIN_RESISTANCE_UP	30	0.528633	1.37784	0.100671	0.21338			REACTOME_RETROGRADE_TRANSPORT_AT_THE_TRANS_GOLGI_NETWORK	44	-0.576395	-1.43896	0.030479	0.158495
																	REACTOME_MAPK6_MAPK4_SIGNALING	72	0.448321	1.37641	0.0564784	0.213784			GROSS_HYPOXIA_VIA_ELK3_DN	145	-0.479776	-1.43772	0.0152284	0.159551
																	REACTOME_DUAL_INCISION_IN_TC_NER	64	0.457314	1.37387	0.0603774	0.215583			BIOCARTA_PDGF_PATHWAY	28	-0.61707	-1.43638	0.0478326	0.161042
																	YAO_TEMPORAL_RESPONSE_TO_PROGESTERONE_CLUSTER_16	59	0.465356	1.3734	0.0652174	0.215136			REACTOME_NEGATIVE_REGULATION_OF_THE_PI3K_AKT_NETWORK	84	-0.516224	-1.43598	0.0213049	0.16087
																	SCHAEFFER_PROSTATE_DEVELOPMENT_48HR_UP	375	0.370135	1.37142	0	0.216479			REACTOME_INOSITOL_PHOSPHATE_METABOLISM	42	-0.578876	-1.43591	0.0401189	0.160218
																	COATES_MACROPHAGE_M1_VS_M2_DN	77	0.445093	1.3705	0.0510949	0.216603			GOLDRATH_IMMUNE_MEMORY	63	-0.532802	-1.4354	0.034626	0.160302
																	REACTOME_AZATHIOPRINE_ADME	23	0.546378	1.36856	0.096875	0.217713			REACTOME_HEMOSTASIS	403	-0.443915	-1.4304	0.00110497	0.167052
																	ISHIDA_E2F_TARGETS	52	0.468796	1.36541	0.0676157	0.220397			REACTOME_RAC3_GTPASE_CYCLE	84	-0.517947	-1.4291	0.0198151	0.168146
																	DARWICHE_PAPILLOMA_RISK_LOW_UP	127	0.414506	1.36498	0.0187793	0.219802			REACTOME_INTERLEUKIN_7_SIGNALING	22	-0.621741	-1.42896	0.0597015	0.167562
																	REACTOME_G2_M_CHECKPOINTS	154	0.408336	1.36402	0.0346535	0.219981			YAO_TEMPORAL_RESPONSE_TO_PROGESTERONE_CLUSTER_0	68	-0.531424	-1.42891	0.030303	0.166886
																	HOFFMANN_SMALL_PRE_BII_TO_IMMATURE_B_LYMPHOCYTE_UP	56	0.463104	1.36378	0.0746269	0.219288			REACTOME_BILE_ACID_AND_BILE_SALT_METABOLISM	27	-0.617904	-1.42784	0.0549133	0.167805
																	MCBRYAN_PUBERTAL_BREAST_6_7WK_DN	71	0.450882	1.36265	0.0705882	0.219545			REACTOME_TCR_SIGNALING	109	-0.494939	-1.42774	0.0132275	0.167199
																	SHETH_LIVER_CANCER_VS_TXNIP_LOSS_PAM1	218	0.387333	1.36039	0.00675676	0.221216			BRUINS_UVC_RESPONSE_VIA_TP53_GROUP_D	215	-0.46566	-1.42618	0.00604595	0.168921
																	GRAESSMANN_RESPONSE_TO_MC_AND_SERUM_DEPRIVATION_UP	192	0.393316	1.35995	0.0357143	0.220765			REACTOME_TNF_SIGNALING	57	-0.548965	-1.42383	0.0429958	0.171676
																	REACTOME_SIGNALING_BY_THE_B_CELL_RECEPTOR_BCR	103	0.420734	1.3596	0.055814	0.220191			WP_DELTA_NOTCH_SIGNALING_PATHWAY	76	-0.517825	-1.42335	0.0280374	0.171561
																	MARKEY_RB1_ACUTE_LOF_DN	230	0.385425	1.35639	0.0189873	0.222799			REACTOME_CHROMATIN_MODIFYING_ENZYMES	184	-0.468918	-1.42263	0.00370828	0.171924
																	LIM_MAMMARY_STEM_CELL_DN	404	0.358937	1.3556	0	0.222818			WP_MECP2_AND_ASSOCIATED_RETT_SYNDROME	34	-0.581167	-1.42056	0.0484115	0.174201
																	REACTOME_NEDDYLATION	203	0.386086	1.35477	0.0233918	0.222701			REACTOME_TNFR1_INDUCED_PROAPOPTOTIC_SIGNALING	23	-0.622601	-1.41869	0.0601504	0.176401
																	BIOCARTA_MTA3_PATHWAY	18	0.592159	1.3529	0.128358	0.223984			WP_EPO_RECEPTOR_SIGNALING	23	-0.626834	-1.41719	0.0427729	0.178077
																	REACTOME_MITOTIC_METAPHASE_AND_ANAPHASE	219	0.386603	1.35271	0.005291	0.223253			BIOCARTA_IL1R_PATHWAY	28	-0.602977	-1.41699	0.0497804	0.177598
																	REACTOME_PEPTIDE_LIGAND_BINDING_RECEPTORS	63	0.466544	1.3508	0.0867925	0.224612			BIOCARTA_NKCELLS_PATHWAY	17	-0.655279	-1.41674	0.0580153	0.177213
																	ZHONG_SECRETOME_OF_LUNG_CANCER_AND_ENDOTHELIUM	59	0.460864	1.35064	0.0885246	0.223914			GAVIN_FOXP3_TARGETS_CLUSTER_P4	92	-0.500953	-1.41672	0.0184211	0.176468
																	DARWICHE_SKIN_TUMOR_PROMOTER_UP	114	0.419225	1.34542	0.04	0.229389			BIOCARTA_CARDIACEGF_PATHWAY	15	-0.671222	-1.41639	0.0685544	0.17614
																	VARELA_ZMPSTE24_TARGETS_DN	34	0.502253	1.34312	0.12	0.231094			BIOCARTA_IGF1_PATHWAY	22	-0.628624	-1.41489	0.0658499	0.177721
																	ONGUSAHA_TP53_TARGETS	34	0.48511	1.34299	0.099359	0.230298			WP_INFLAMMATORY_RESPONSE_PATHWAY	23	-0.616798	-1.41448	0.0717557	0.177592
																	BRACHAT_RESPONSE_TO_METHOTREXATE_DN	26	0.524413	1.34114	0.0972644	0.231556			REACTOME_SMOOTH_MUSCLE_CONTRACTION	25	-0.610788	-1.4099	0.070073	0.184089
																	REACTOME_RNA_POLYMERASE_III_TRANSCRIPTION_INITIATION_FROM_TYPE_1_PROMOTER	27	0.510425	1.34089	0.0973154	0.230873			ONO_FOXP3_TARGETS_UP	22	-0.626097	-1.40862	0.0666667	0.185497
																	REACTOME_SENSORY_PERCEPTION	58	0.462061	1.33998	0.0960854	0.231138			HOLLERN_EMT_BREAST_TUMOR_UP	117	-0.483863	-1.40828	0.0247718	0.18524
																	YAO_TEMPORAL_RESPONSE_TO_PROGESTERONE_CLUSTER_9	78	0.436659	1.33807	0.0780669	0.232528			REACTOME_DEVELOPMENTAL_BIOLOGY	269	-0.450914	-1.40801	0.00351288	0.184913
																	CHEN_LIVER_METABOLISM_QTL_CIS	76	0.433499	1.33728	0.0705394	0.232508			BIOCARTA_TEL_PATHWAY	17	-0.647529	-1.40672	0.0589124	0.186171
																	BURTON_ADIPOGENESIS_3	101	0.413887	1.33451	0.0585774	0.234968			WP_GPCRS_NON_ODORANT	82	-0.507907	-1.40549	0.0326975	0.187424
																	STEARMAN_TUMOR_FIELD_EFFECT_UP	35	0.507372	1.33445	0.0973154	0.234067			REACTOME_MUSCLE_CONTRACTION	82	-0.504364	-1.40201	0.0379919	0.192007
																	HUMMERICH_SKIN_CANCER_PROGRESSION_UP	75	0.443406	1.33339	0.077821	0.234429			REACTOME_EFFECTS_OF_PIP2_HYDROLYSIS	19	-0.649534	-1.40115	0.0695266	0.192603
																	CHIARADONNA_NEOPLASTIC_TRANSFORMATION_KRAS_DN	129	0.404484	1.33027	0.0481928	0.237203			REACTOME_RHOH_GTPASE_CYCLE	33	-0.579626	-1.39913	0.0608424	0.195241
																	MARTINEZ_RB1_AND_TP53_TARGETS_DN	496	0.348647	1.32908	0	0.237764			REACTOME_RAB_GEFS_EXCHANGE_GTP_FOR_GDP_ON_RABS	86	-0.503472	-1.39696	0.0304288	0.198055
																	REACTOME_ACYL_CHAIN_REMODELLING_OF_PS	15	0.593963	1.32277	0.137143	0.244259			GAZIN_EPIGENETIC_SILENCING_BY_KRAS	19	-0.644241	-1.39691	0.0866373	0.197333
																	LEE_CALORIE_RESTRICTION_MUSCLE_UP	31	0.505087	1.32154	0.116766	0.24473			REACTOME_REGULATION_OF_TNFR1_SIGNALING	48	-0.552906	-1.3968	0.0389972	0.196694
																	REACTOME_TRANSCRIPTIONAL_REGULATION_BY_RUNX1	168	0.389387	1.32004	0.0379147	0.245373			LEIN_CEREBELLUM_MARKERS	53	-0.535119	-1.39635	0.0490884	0.196656
																	DARWICHE_PAPILLOMA_RISK_HIGH_UP	118	0.402024	1.31913	0.0445344	0.245533			WP_TGF_BETA_SIGNALING_PATHWAY	48	-0.547485	-1.39514	0.0473458	0.197886
																	MARCINIAK_ER_STRESS_RESPONSE_VIA_CHOP	19	0.547629	1.31678	0.138554	0.247414			REACTOME_RHOQ_GTPASE_CYCLE	53	-0.532006	-1.3926	0.0455801	0.20124
																	REACTOME_ACYL_CHAIN_REMODELLING_OF_PE	18	0.565471	1.31455	0.131579	0.249097			REACTOME_INTRA_GOLGI_TRAFFIC	32	-0.584592	-1.39239	0.0620384	0.200839
																	REACTOME_ANTIGEN_PRESENTATION_FOLDING_ASSEMBLY_AND_PEPTIDE_LOADING_OF_CLASS_I_MHC	28	0.507925	1.31369	0.125402	0.249202			LI_INDUCED_T_TO_NATURAL_KILLER_DN	125	-0.485472	-1.3915	0.0249688	0.201467
																	MARKEY_RB1_CHRONIC_LOF_DN	105	0.411613	1.31193	0.0476191	0.250253			BIOCARTA_CELLCYCLE_PATHWAY	23	-0.607668	-1.38925	0.0767004	0.204289
																	ZAMORA_NOS2_TARGETS_UP	53	0.460141	1.31026	0.100334	0.251245			WP_APOPTOSIS	73	-0.501683	-1.38879	0.0412088	0.204216
																	DURCHDEWALD_SKIN_CARCINOGENESIS_UP	78	0.422915	1.3102	0.07393	0.25033			REACTOME_VXPX_CARGO_TARGETING_TO_CILIUM	16	-0.650257	-1.38878	0.0769231	0.203419
																	NADLER_OBESITY_DN	42	0.482044	1.30753	0.107937	0.252859			BIOCARTA_BCELLSURVIVAL_PATHWAY	16	-0.649496	-1.38845	0.0816641	0.203194
																	MEISSNER_NPC_HCP_WITH_H3K27ME3	28	0.51131	1.30406	0.13099	0.25634			BIOCARTA_TPO_PATHWAY	24	-0.609418	-1.38832	0.0779412	0.202626
																	REACTOME_ARACHIDONIC_ACID_METABOLISM	33	0.491585	1.30201	0.114114	0.258077			BIOCARTA_MAPK_PATHWAY	74	-0.50617	-1.38751	0.0337838	0.20315
																	REACTOME_TERMINATION_OF_TRANSLESION_DNA_SYNTHESIS	32	0.498348	1.29976	0.106667	0.259969			REACTOME_REGULATED_NECROSIS	51	-0.536593	-1.38623	0.0483222	0.204733
																	REACTOME_MITOTIC_G1_PHASE_AND_G1_S_TRANSITION	130	0.398699	1.29909	0.0574163	0.259722			BIOCARTA_41BB_PATHWAY	17	-0.64535	-1.38614	0.0740741	0.204093
																	SCHAEFFER_SOX9_TARGETS_IN_PROSTATE_DEVELOPMENT_UP	17	0.558485	1.29879	0.144615	0.259133			REACTOME_PKMTS_METHYLATE_HISTONE_LYSINES	62	-0.521864	-1.38522	0.0462428	0.204924
																	REACTOME_TRANSCRIPTION_COUPLED_NUCLEOTIDE_EXCISION_REPAIR_TC_NER	76	0.421922	1.29423	0.0836653	0.26406			REACTOME_RHO_GTPASES_ACTIVATE_PKNS	22	-0.611626	-1.38504	0.0762332	0.204497
																	REACTOME_FORMATION_OF_TC_NER_PRE_INCISION_COMPLEX	53	0.439979	1.29062	0.0996564	0.267959			REACTOME_SUMOYLATION_OF_DNA_DAMAGE_RESPONSE_AND_REPAIR_PROTEINS	74	-0.505206	-1.38408	0.0406504	0.205461
																	BROWN_MYELOID_CELL_DEVELOPMENT_DN	122	0.401072	1.29037	0.0588235	0.267243			BIOCARTA_EPO_PATHWAY	18	-0.651104	-1.38396	0.0752688	0.204879
																	REACTOME_DNA_DAMAGE_BYPASS	48	0.451475	1.28463	0.136808	0.274189			BIOCARTA_CREB_PATHWAY	20	-0.624881	-1.38276	0.086478	0.206117
																	MCBRYAN_PUBERTAL_TGFB1_TARGETS_DN	50	0.444566	1.28342	0.103679	0.274846			REACTOME_FCERI_MEDIATED_CA_2_MOBILIZATION	28	-0.595327	-1.38115	0.0610119	0.208125
																	LA_MEN1_TARGETS	18	0.559433	1.28206	0.166163	0.275888			REACTOME_NUCLEOTIDE_BINDING_DOMAIN_LEUCINE_RICH_REPEAT_CONTAINING_RECEPTOR_NLR_SIGNALING_PATHWAYS	45	-0.547247	-1.37995	0.0618705	0.209276
																	MARTINEZ_TP53_TARGETS_DN	499	0.342342	1.28201	0	0.274903			WP_MITOCHONDRIAL_GENE_EXPRESSION	19	-0.63291	-1.37807	0.0822981	0.211726
																	REACTOME_PCNA_DEPENDENT_LONG_PATCH_BASE_EXCISION_REPAIR	20	0.546943	1.28123	0.171254	0.274837			REACTOME_NEUROTRANSMITTER_RECEPTORS_AND_POSTSYNAPTIC_SIGNAL_TRANSMISSION	68	-0.509925	-1.37795	0.0348059	0.211158
																	KASLER_HDAC7_TARGETS_2_DN	30	0.492055	1.28055	0.163142	0.274642			VANDESLUIS_NORMAL_EMBRYOS_DN	15	-0.664552	-1.37722	0.0843373	0.211622
																	MARTORIATI_MDM4_TARGETS_NEUROEPITHELIUM_UP	152	0.378584	1.27942	0.052356	0.275134			WP_IL_6_SIGNALING_PATHWAY	96	-0.483687	-1.37661	0.037234	0.211797
																	JARDIM_PERASSI_TRIPLE_NEGATIVE_BREAST_CANCER_MOUSE_XENOGRAFT_MELATONIN_UP	24	0.524211	1.27889	0.165165	0.274881			REACTOME_NRAGE_SIGNALS_DEATH_THROUGH_JNK	48	-0.542049	-1.37542	0.0602241	0.213034
																	ICHIBA_GRAFT_VERSUS_HOST_DISEASE_35D_UP	140	0.383645	1.276	0.0772947	0.277736			BIOCARTA_IL6_PATHWAY	21	-0.61933	-1.37326	0.0718654	0.216025
																	REACTOME_CLEC7A_DECTIN_1_SIGNALING	91	0.399832	1.27542	0.0743802	0.277451			WP_LUNG_FIBROSIS	42	-0.546092	-1.37172	0.0715328	0.218089
																	PLASARI_NFIC_TARGETS_BASAL_UP	18	0.542833	1.27441	0.175342	0.277749			BIOCARTA_FMLP_PATHWAY	29	-0.595438	-1.36709	0.0735294	0.225755
																	VILIMAS_NOTCH1_TARGETS_DN	20	0.520225	1.27362	0.133531	0.277822			BIOCARTA_NGF_PATHWAY	18	-0.637745	-1.3666	0.104545	0.225944
																	LE_EGR2_TARGETS_UP	100	0.398395	1.27186	0.0792453	0.279354			RASHI_RESPONSE_TO_IONIZING_RADIATION_6	86	-0.489455	-1.36648	0.0356164	0.225319
																	REACTOME_ECM_PROTEOGLYCANS	20	0.521064	1.27176	0.179567	0.278508			REACTOME_APOPTOTIC_CLEAVAGE_OF_CELLULAR_PROTEINS	34	-0.563487	-1.3659	0.0920863	0.225529
																	REACTOME_PTEN_REGULATION	107	0.397528	1.27037	0.0816327	0.279444			WP_CHEMOKINE_SIGNALING_PATHWAY	142	-0.456917	-1.36525	0.0192308	0.225862
																	HOFFMANN_LARGE_TO_SMALL_PRE_BII_LYMPHOCYTE_UP	147	0.379299	1.26683	0.0432692	0.283264			REACTOME_STRIATED_MUSCLE_CONTRACTION	19	-0.641135	-1.36447	0.114035	0.226414
																	REACTOME_CONVERSION_FROM_APC_C_CDC20_TO_APC_C_CDH1_IN_LATE_ANAPHASE	20	0.521687	1.26625	0.172911	0.28303			MCCLUNG_COCAIN_REWARD_4WK	56	-0.523236	-1.36331	0.0622407	0.227609
																	WORSCHECH_TUMOR_EVASION_AND_TOLEROGENICITY_UP	25	0.508986	1.26236	0.155015	0.287636			WP_NUCLEAR_RECEPTORS	28	-0.571353	-1.36328	0.071953	0.226846
																	MARKEY_RB1_ACUTE_LOF_UP	223	0.356416	1.2571	0.0457516	0.293939			GAUSSMANN_MLL_AF4_FUSION_TARGETS_A_UP	166	-0.454836	-1.3622	0.0252844	0.228013
																	GOLDRATH_ANTIGEN_RESPONSE	357	0.339282	1.25557	0.0238095	0.295132			JOHANSSON_GLIOMAGENESIS_BY_PDGFB_DN	17	-0.644711	-1.3601	0.085443	0.230974
																	VANDESLUIS_COMMD1_TARGETS_GROUP_4_UP	15	0.55909	1.25493	0.193252	0.295056			BIOCARTA_GH_PATHWAY	26	-0.582487	-1.35948	0.10503	0.231341
																	NABA_ECM_REGULATORS	110	0.385053	1.25311	0.0896861	0.29659			BIOCARTA_RACCYCD_PATHWAY	25	-0.592366	-1.35899	0.0947368	0.231412
																	QI_PLASMACYTOMA_DN	81	0.406264	1.25266	0.113636	0.296256			REACTOME_TRANSPORT_OF_INORGANIC_CATIONS_ANIONS_AND_AMINO_ACIDS_OLIGOPEPTIDES	67	-0.503831	-1.35741	0.0631868	0.233512
																	REACTOME_FORMATION_OF_FIBRIN_CLOT_CLOTTING_CASCADE	21	0.526189	1.25223	0.208696	0.295841			REACTOME_CARGO_TRAFFICKING_TO_THE_PERICILIARY_MEMBRANE	33	-0.560232	-1.3572	0.0737463	0.23306
																	HAN_JNK_SINGALING_UP	31	0.477765	1.25177	0.158784	0.29543			BIOCARTA_CDMAC_PATHWAY	15	-0.646418	-1.35668	0.108232	0.233223
																	REACTOME_CELLULAR_RESPONSES_TO_STIMULI	429	0.334692	1.25088	0.0133333	0.29553			REACTOME_CARGO_RECOGNITION_FOR_CLATHRIN_MEDIATED_ENDOCYTOSIS	86	-0.484456	-1.35624	0.0427807	0.2332
																	REACTOME_TRANSLESION_SYNTHESIS_BY_Y_FAMILY_DNA_POLYMERASES_BYPASSES_LESIONS_ON_DNA_TEMPLATE	39	0.454785	1.24534	0.150888	0.30236			KUMAR_TARGETS_OF_MLL_AF9_FUSION	374	-0.423846	-1.35572	0.00226757	0.233338
																	GAVIN_IL2_RESPONSIVE_FOXP3_TARGETS_UP	15	0.545057	1.24382	0.217822	0.303467			SHIN_B_CELL_LYMPHOMA_CLUSTER_8	36	-0.565814	-1.35519	0.0798258	0.233537
																	FOSTER_KDM1A_TARGETS_UP	161	0.367814	1.24171	0.0734463	0.305757			REACTOME_N_GLYCAN_ANTENNAE_ELONGATION_IN_THE_MEDIAL_TRANS_GOLGI	20	-0.622517	-1.3545	0.102489	0.233851
																	REACTOME_O_GLYCOSYLATION_OF_TSR_DOMAIN_CONTAINING_PROTEINS	17	0.539962	1.24125	0.2	0.305338			REACTOME_PD_1_SIGNALING	20	-0.614933	-1.35426	0.0882801	0.233454
																	CHIARADONNA_NEOPLASTIC_TRANSFORMATION_CDC25_DN	143	0.366041	1.2332	0.08	0.31641			BREDEMEYER_RAG_SIGNALING_NOT_VIA_ATM_DN	56	-0.511033	-1.35283	0.0705563	0.235275
																	REACTOME_METABOLISM_OF_NUCLEOTIDES	86	0.392208	1.23303	0.0891473	0.315534			RAO_BOUND_BY_SALL4_ISOFORM_B	417	-0.42066	-1.35196	0.00219539	0.236138
																	REACTOME_ISG15_ANTIVIRAL_MECHANISM	26	0.478935	1.23133	0.152866	0.31691			HANSON_HRAS_SIGNALING_VIA_NFKB	16	-0.639712	-1.35188	0.105023	0.23552
																	REACTOME_INHIBITION_OF_THE_PROTEOLYTIC_ACTIVITY_OF_APC_C_REQUIRED_FOR_THE_ONSET_OF_ANAPHASE_BY_MITOTIC_SPINDLE_CHECKPOINT_COMPONENTS	21	0.50943	1.23051	0.210031	0.316988			REACTOME_SUMOYLATION_OF_INTRACELLULAR_RECEPTORS	25	-0.598509	-1.34963	0.0877458	0.238969
																	REACTOME_CELL_CYCLE_CHECKPOINTS	275	0.341449	1.23026	0.0285714	0.316342			REACTOME_SIGNALING_BY_ERYTHROPOIETIN	15	-0.642075	-1.34955	0.114679	0.238328
																	HUMMERICH_SKIN_CANCER_PROGRESSION_DN	80	0.404152	1.22883	0.15748	0.317637			REACTOME_INTERLEUKIN_3_INTERLEUKIN_5_AND_GM_CSF_SIGNALING	38	-0.543671	-1.34924	0.0822511	0.238072
																	REACTOME_TELOMERE_MAINTENANCE	49	0.426158	1.22863	0.166667	0.316887			BIOCARTA_CTCF_PATHWAY	24	-0.588032	-1.34793	0.112069	0.239674
																	REACTOME_HS_GAG_DEGRADATION	18	0.529377	1.22579	0.207977	0.319955			WP_TOLL_LIKE_RECEPTOR_SIGNALING	32	-0.570971	-1.34783	0.0937951	0.239064
																	SAUL_SEN_MAYO	91	0.382812	1.22344	0.128788	0.322586			WP_COMPREHENSIVE_IL_17A_SIGNALING	90	-0.482629	-1.34743	0.0466045	0.239041
																	BYSTRYKH_HEMATOPOIESIS_STEM_CELL_QTL_CIS	130	0.367448	1.2227	0.101695	0.32265			REACTOME_GLUTAMATE_NEUROTRANSMITTER_RELEASE_CYCLE	16	-0.637138	-1.34734	0.0974513	0.238366
																	JEPSEN_SMRT_TARGETS	29	0.473101	1.22237	0.203125	0.32202			BIOCARTA_RAS_PATHWAY	21	-0.604895	-1.34659	0.095952	0.239066
																	ZAMORA_NOS2_TARGETS_DN	76	0.393292	1.21965	0.146429	0.324939			REACTOME_NUCLEAR_RECEPTOR_TRANSCRIPTION_PATHWAY	36	-0.551376	-1.34605	0.0725462	0.239277
																	MULLIGAN_NTF3_SIGNALING_VIA_INSR_AND_IGF1R_UP	20	0.517968	1.21806	0.233803	0.32623			REACTOME_TP53_REGULATES_TRANSCRIPTION_OF_ADDITIONAL_CELL_CYCLE_GENES_WHOSE_EXACT_ROLE_IN_THE_P53_PATHWAY_REMAIN_UNCERTAIN	18	-0.626564	-1.34331	0.0933735	0.243597
																	REACTOME_POSTMITOTIC_NUCLEAR_PORE_COMPLEX_NPC_REFORMATION	22	0.489098	1.21645	0.208333	0.327522			BIOCARTA_TGFB_PATHWAY	17	-0.633494	-1.34262	0.122913	0.244106
																	REACTOME_ORGANELLE_BIOGENESIS_AND_MAINTENANCE	197	0.34607	1.21603	0.0674157	0.327139			ZENG_GU_ICB_CONTROL_METAGENE_3_PRECICTIVE_ICB_RESPONSE	153	-0.450461	-1.34203	0.034264	0.244436
																	UEDA_PERIFERAL_CLOCK	152	0.354182	1.21574	0.0718232	0.326426			REACTOME_IMMUNOREGULATORY_INTERACTIONS_BETWEEN_A_LYMPHOID_AND_A_NON_LYMPHOID_CELL	73	-0.48949	-1.34029	0.0473538	0.247129
																	LEE_TARGETS_OF_PTCH1_AND_SUFU_UP	49	0.433292	1.21058	0.172881	0.333103			GALINDO_IMMUNE_RESPONSE_TO_ENTEROTOXIN	79	-0.488892	-1.33988	0.0699865	0.247046
																	SERVITJA_LIVER_HNF1A_TARGETS_DN	101	0.379519	1.20918	0.135458	0.334289			WP_EGFR1_SIGNALING_PATHWAY	166	-0.446187	-1.33934	0.0317848	0.247301
																	BRACHAT_RESPONSE_TO_CAMPTOTHECIN_DN	43	0.440727	1.20801	0.186667	0.334966			BIOCARTA_MCALPAIN_PATHWAY	18	-0.625784	-1.33894	0.12098	0.247265
																	GERHOLD_ADIPOGENESIS_DN	60	0.407427	1.2074	0.146617	0.334835			ZENG_GU_POST_ICB_METAGENE_41	188	-0.441298	-1.33807	0.0214797	0.248133
																	REACTOME_CYCLIN_A_B1_B2_ASSOCIATED_EVENTS_DURING_G2_M_TRANSITION	25	0.481095	1.20692	0.207547	0.334496			REACTOME_RIPK1_MEDIATED_REGULATED_NECROSIS	31	-0.560887	-1.33775	0.106569	0.247995
																	BOYLAN_MULTIPLE_MYELOMA_C_D_UP	127	0.366326	1.20556	0.109649	0.335428			MORI_SMALL_PRE_BII_LYMPHOCYTE_DN	76	-0.486642	-1.3361	0.0556291	0.250332
																	KARLSSON_TGFB1_TARGETS_UP	122	0.366138	1.20357	0.123288	0.337442			REACTOME_SYNTHESIS_OF_PIPS_AT_THE_EARLY_ENDOSOME_MEMBRANE	15	-0.637073	-1.3358	0.107309	0.25006
																	WP_PROSTAGLANDIN_SYNTHESIS_AND_REGULATION	21	0.499146	1.20171	0.255952	0.339432			REACTOME_INTEGRIN_CELL_SURFACE_INTERACTIONS	40	-0.534857	-1.33567	0.0910426	0.249496
																	SCHAEFFER_PROSTATE_DEVELOPMENT_12HR_UP	82	0.387441	1.20082	0.117647	0.339678			REACTOME_PLATELET_HOMEOSTASIS	53	-0.51395	-1.33545	0.0858726	0.249122
																	CAIRO_LIVER_DEVELOPMENT_UP	125	0.367972	1.19969	0.126126	0.340411			REACTOME_CYTOSOLIC_SULFONATION_OF_SMALL_MOLECULES	15	-0.641674	-1.33512	0.135053	0.248957
																	DELASERNA_MYOD_TARGETS_DN	48	0.410705	1.19883	0.168966	0.340611			REACTOME_TRANSMISSION_ACROSS_CHEMICAL_SYNAPSES	107	-0.466608	-1.33427	0.0580076	0.249668
																	REACTOME_RNA_POLYMERASE_III_TRANSCRIPTION	34	0.441968	1.19765	0.212219	0.341435			HUANG_GATA2_TARGETS_UP	143	-0.452556	-1.33422	0.0471939	0.248979
																	REACTOME_CHEMOKINE_RECEPTORS_BIND_CHEMOKINES	31	0.466103	1.19401	0.219595	0.346327			BIOCARTA_TH1TH2_PATHWAY	15	-0.636741	-1.33419	0.126697	0.248261
																	YAMAZAKI_TCEB3_TARGETS_DN	182	0.34852	1.19125	0.108247	0.349695			REACTOME_SIALIC_ACID_METABOLISM	26	-0.57672	-1.33393	0.114504	0.247991
																	MCDOWELL_ACUTE_LUNG_INJURY_UP	41	0.428381	1.19084	0.2	0.349273			WP_NOTCH_SIGNALING_PATHWAY	45	-0.52772	-1.33387	0.0846954	0.24733
																	TSENG_IRS1_TARGETS_UP	99	0.372531	1.19039	0.142292	0.348976			BIOCARTA_HCMV_PATHWAY	17	-0.630507	-1.33254	0.108025	0.249002
																	INGRAM_SHH_TARGETS_DN	53	0.406833	1.18703	0.182796	0.353185			REACTOME_FOXO_MEDIATED_TRANSCRIPTION	19	-0.617898	-1.33229	0.102761	0.248663
																	MARTINEZ_RB1_TARGETS_DN	465	0.315938	1.18697	0.0337079	0.352195			BIOCARTA_ARENRF2_PATHWAY	18	-0.622412	-1.33124	0.112593	0.249773
																	LANDIS_ERBB2_BREAST_TUMORS_324_DN	130	0.357954	1.18587	0.130631	0.352912			WP_MITOCHONDRIAL_LONG_CHAIN_FATTY_ACID_BETA_OXIDATION	16	-0.632032	-1.33105	0.128743	0.24932
																	GAUSSMANN_MLL_AF4_FUSION_TARGETS_A_DN	65	0.398176	1.18224	0.190299	0.357629			MORI_MATURE_B_LYMPHOCYTE_UP	87	-0.475209	-1.32971	0.0539084	0.25097
																	REACTOME_ER_PHAGOSOME_PATHWAY	21	0.489831	1.18189	0.224299	0.35701			GROSS_HYPOXIA_VIA_HIF1A_DN	95	-0.475697	-1.32935	0.0447761	0.250815
																	WP_METAPATHWAY_BIOTRANSFORMATION	70	0.395211	1.17809	0.206226	0.361982			MATSUDA_NATURAL_KILLER_DIFFERENTIATION	441	-0.409238	-1.32851	0.00440044	0.251635
																	ZENG_GU_ICB_CONTROL_METAGENE_21_PRECICTIVE_ICB_RESISTANCE	161	0.344403	1.17533	0.09375	0.36551			WELCH_GATA1_TARGETS	16	-0.631523	-1.32693	0.107576	0.253867
																	REACTOME_FORMATION_OF_RNA_POL_II_ELONGATION_COMPLEX	55	0.402598	1.17452	0.1843	0.365827			REACTOME_STIMULI_SENSING_CHANNELS	56	-0.503688	-1.32519	0.0849582	0.256406
																	HEVNER_TELENCEPHALON_MENINGEAL_CELLS	27	0.455872	1.17199	0.216301	0.368875			ZHENG_IL22_SIGNALING_UP	51	-0.510782	-1.3246	0.0813464	0.256725
																	TSENG_ADIPOGENIC_POTENTIAL_UP	22	0.481154	1.16883	0.230556	0.372921			BIOCARTA_G1_PATHWAY	26	-0.585598	-1.32313	0.0983607	0.258649
																	LEE_AGING_NEOCORTEX_UP	70	0.380974	1.16472	0.194245	0.378758			LEE_AGING_MUSCLE_UP	28	-0.57233	-1.3209	0.115214	0.262092
																	REACTOME_RESOLUTION_OF_AP_SITES_VIA_THE_MULTIPLE_NUCLEOTIDE_PATCH_REPLACEMENT_PATHWAY	24	0.46127	1.16349	0.237288	0.379743			YAUCH_HEDGEHOG_SIGNALING_PARACRINE_UP	94	-0.46526	-1.32018	0.0497449	0.262703
																	REACTOME_UB_SPECIFIC_PROCESSING_PROTEASES	167	0.338751	1.16195	0.109948	0.381198			REACTOME_RHO_GTPASES_ACTIVATE_IQGAPS	26	-0.57347	-1.31879	0.117117	0.264656
																	REACTOME_TP53_REGULATES_TRANSCRIPTION_OF_DNA_REPAIR_GENES	43	0.428484	1.16038	0.228296	0.382702			REACTOME_SIGNALING_BY_ERBB2	43	-0.522728	-1.31865	0.095791	0.264162
																	MCDOWELL_ACUTE_LUNG_INJURY_DN	34	0.433531	1.15993	0.239875	0.382302			RASHI_RESPONSE_TO_IONIZING_RADIATION_4	47	-0.509925	-1.31832	0.0872011	0.263956
																	CLASPER_LYMPHATIC_VESSELS_DURING_METASTASIS_UP	16	0.5131	1.15837	0.270115	0.383853			BIOCARTA_MAL_PATHWAY	18	-0.615852	-1.31724	0.122939	0.265358
																	REACTOME_SEALING_OF_THE_NUCLEAR_ENVELOPE_NE_BY_ESCRT_III	23	0.472017	1.15669	0.268072	0.38555			BOYLAN_MULTIPLE_MYELOMA_C_DN	57	-0.502692	-1.31539	0.0990371	0.268087
																	REACTOME_SIGNALING_BY_WNT	200	0.332828	1.15667	0.102703	0.384449			WP_MYOMETRIAL_RELAXATION_AND_CONTRACTION_PATHWAYS	109	-0.457446	-1.31499	0.0591327	0.268058
																	MORI_EMU_MYC_LYMPHOMA_BY_ONSET_TIME_UP	111	0.34826	1.15565	0.157676	0.385211			REACTOME_TNFR1_INDUCED_NF_KAPPA_B_SIGNALING_PATHWAY	34	-0.544538	-1.31437	0.0992806	0.268397
																	MIKKELSEN_MEF_ICP_WITH_H3K4ME3_AND_H3K27ME3	18	0.48188	1.15381	0.252252	0.387087			REACTOME_TRANSCRIPTIONAL_ACTIVITY_OF_SMAD2_SMAD3_SMAD4_HETEROTRIMER	39	-0.526494	-1.31345	0.0952381	0.269435
																	ZHENG_GLIOBLASTOMA_PLASTICITY_UP	203	0.327035	1.1473	0.127168	0.397011			REACTOME_SIGNALING_BY_GPCR	313	-0.410546	-1.30941	0.0209059	0.276407
																	SCHAEFFER_PROSTATE_DEVELOPMENT_48HR_DN	275	0.319973	1.14663	0.145161	0.396984			REACTOME_REGULATION_OF_INSULIN_SECRETION	41	-0.523295	-1.30888	0.0924609	0.276609
																	LANDIS_ERBB2_BREAST_PRENEOPLASTIC_DN	50	0.401621	1.14624	0.223333	0.396581			WP_IL_1_SIGNALING_PATHWAY	37	-0.540031	-1.30837	0.10275	0.276777
																	REACTOME_REGULATION_OF_INSULIN_LIKE_GROWTH_FACTOR_IGF_TRANSPORT_AND_UPTAKE_BY_INSULIN_LIKE_GROWTH_FACTOR_BINDING_PROTEINS_IGFBPS	77	0.371477	1.14504	0.205534	0.397439			GAVIN_FOXP3_TARGETS_CLUSTER_T7	99	-0.454673	-1.30777	0.0666667	0.277064
																	SHETH_LIVER_CANCER_VS_TXNIP_LOSS_PAM2	154	0.343157	1.14319	0.160976	0.399694			BILANGES_SERUM_SENSITIVE_VIA_TSC2	29	-0.551539	-1.30709	0.133433	0.277687
																	GROSS_HYPOXIA_VIA_ELK3_ONLY_DN	41	0.415603	1.14231	0.257627	0.400123			BERENJENO_ROCK_SIGNALING_NOT_VIA_RHOA_DN	46	-0.508905	-1.30603	0.0969529	0.279022
																	REACTOME_GPCR_LIGAND_BINDING	138	0.344149	1.14198	0.159292	0.3995			REACTOME_FACTORS_INVOLVED_IN_MEGAKARYOCYTE_DEVELOPMENT_AND_PLATELET_PRODUCTION	112	-0.449597	-1.30522	0.055199	0.279866
																	BYSTROEM_CORRELATED_WITH_IL5_UP	34	0.428125	1.1409	0.262821	0.400417			REACTOME_SYNTHESIS_OF_IP3_AND_IP4_IN_THE_CYTOSOL	26	-0.576813	-1.30511	0.106509	0.279308
																	REACTOME_A_TETRASACCHARIDE_LINKER_SEQUENCE_IS_REQUIRED_FOR_GAG_SYNTHESIS	19	0.460776	1.14065	0.260606	0.399702			REACTOME_P75_NTR_RECEPTOR_MEDIATED_SIGNALLING	78	-0.473649	-1.30366	0.0806452	0.281468
																	SANSOM_APC_MYC_TARGETS	236	0.31935	1.13989	0.112782	0.399938			YAUCH_HEDGEHOG_SIGNALING_PARACRINE_DN	114	-0.447821	-1.30363	0.0722433	0.280735
																	REACTOME_KERATINIZATION	28	0.43532	1.13922	0.274096	0.399996			REACTOME_SMAD2_SMAD3_SMAD4_HETEROTRIMER_REGULATES_TRANSCRIPTION	26	-0.561879	-1.30339	0.127786	0.280449
																	ZEMEK_IMMUNE_CHECKPOINT_BLOCKADE_OVARIAN_CANCER_RENCA_UP	92	0.355143	1.13861	0.190114	0.399837			WORSCHECH_TUMOR_REJECTION_UP	51	-0.501822	-1.30284	0.0975275	0.280752
																	STARK_HYPPOCAMPUS_22Q11_DELETION_DN	21	0.465851	1.1382	0.277008	0.39943			BIOCARTA_CHEMICAL_PATHWAY	18	-0.597033	-1.30208	0.132653	0.281516
																	IVANOVA_HEMATOPOIESIS_INTERMEDIATE_PROGENITOR	128	0.347194	1.13706	0.154506	0.40028			REACTOME_RHOB_GTPASE_CYCLE	64	-0.489448	-1.30197	0.0934959	0.280948
																	REACTOME_RNA_POLYMERASE_III_TRANSCRIPTION_INITIATION_FROM_TYPE_3_PROMOTER	26	0.437588	1.13179	0.277778	0.408277			ABBUD_LIF_SIGNALING_1_DN	23	-0.575147	-1.30166	0.145313	0.280773
																	RAMPON_ENRICHED_LEARNING_ENVIRONMENT_LATE_UP	17	0.480521	1.1312	0.309309	0.408187			BIOCARTA_ATM_PATHWAY	18	-0.601321	-1.30151	0.144393	0.280315
																	REACTOME_SIGNALING_BY_FGFR	59	0.389638	1.13064	0.25	0.408059			WP_SPINAL_CORD_INJURY	70	-0.479458	-1.3011	0.0803324	0.280394
																	REACTOME_REGULATION_OF_APC_C_ACTIVATORS_BETWEEN_G1_S_AND_EARLY_ANAPHASE	36	0.411507	1.12995	0.274576	0.408106			SCHAEFFER_PROSTATE_DEVELOPMENT_6HR_DN	447	-0.40279	-1.30088	0.00985761	0.280047
																	WP_EUKARYOTIC_TRANSCRIPTION_INITIATION	41	0.413561	1.1291	0.282675	0.408545			WP_IL_9_SIGNALING_PATHWAY	22	-0.581078	-1.30054	0.133136	0.279946
																	MARKEY_RB1_CHRONIC_LOF_UP	99	0.353061	1.12516	0.199248	0.414554			REACTOME_CTLA4_INHIBITORY_SIGNALING	21	-0.577161	-1.30049	0.147239	0.279299
																	SARTIPY_BLUNTED_BY_INSULIN_RESISTANCE_DN	18	0.472906	1.12431	0.327161	0.414974			LIM_MAMMARY_LUMINAL_PROGENITOR_UP	38	-0.529108	-1.30026	0.113372	0.279014
																	HEVNER_TELENCEPHALON_MICROGLIA	24	0.449047	1.12355	0.276471	0.415164			PANGAS_TUMOR_SUPPRESSION_BY_SMAD1_AND_SMAD5_UP	111	-0.45704	-1.29966	0.074026	0.279311
																	KARLSSON_TGFB1_TARGETS_DN	182	0.322384	1.12353	0.152542	0.414067			RAO_BOUND_BY_SALL4	186	-0.430318	-1.29915	0.0369458	0.279523
																	REACTOME_BASE_EXCISION_REPAIR	38	0.406474	1.12339	0.244582	0.413168			REACTOME_APOPTOTIC_EXECUTION_PHASE	46	-0.513461	-1.29653	0.110644	0.283883
																	REACTOME_M_PHASE	367	0.303913	1.12322	0.100775	0.41235			BIOCARTA_AT1R_PATHWAY	25	-0.56442	-1.29589	0.142857	0.284387
																	STEGER_ADIPOGENESIS_DN	17	0.477289	1.1231	0.298153	0.411453			RASHI_RESPONSE_TO_IONIZING_RADIATION_2	124	-0.440613	-1.29305	0.0585938	0.28921
																	FOSTER_TOLERANT_MACROPHAGE_UP	156	0.330206	1.12216	0.173913	0.412085			REACTOME_RND3_GTPASE_CYCLE	39	-0.529452	-1.29223	0.112057	0.290107
																	REACTOME_RNA_POLYMERASE_II_PROMOTER_ESCAPE	45	0.397022	1.12047	0.263323	0.414035			BIOCARTA_CERAMIDE_PATHWAY	22	-0.581226	-1.2862	0.132159	0.301406
																	ZEMEK_IMMUNE_CHECKPOINT_BLOCKADE_OVARIAN_CANCER_OVERLAP_UP	90	0.356465	1.11875	0.21519	0.416145			REACTOME_CD209_DC_SIGN_SIGNALING	16	-0.607667	-1.28516	0.150602	0.302776
																	WP_PURINE_METABOLISM	138	0.332305	1.1187	0.187793	0.415138			REACTOME_NICOTINATE_METABOLISM	24	-0.562344	-1.28157	0.16035	0.309196
																	YAO_TEMPORAL_RESPONSE_TO_PROGESTERONE_CLUSTER_6	71	0.377495	1.11804	0.26087	0.415169			YU_MYC_TARGETS_DN	56	-0.485326	-1.28141	0.110644	0.308731
																	REACTOME_PLASMA_LIPOPROTEIN_ASSEMBLY_REMODELING_AND_CLEARANCE	54	0.383581	1.11739	0.238994	0.41525			GUO_HEX_TARGETS_DN	54	-0.483774	-1.28063	0.119114	0.309564
																	HARRIS_BRAIN_CANCER_PROGENITORS	20	0.452964	1.11677	0.286585	0.415187			RASHI_RESPONSE_TO_IONIZING_RADIATION_3	44	-0.515645	-1.28061	0.13	0.308794
																	VANASSE_BCL2_TARGETS_DN	55	0.383858	1.11628	0.230241	0.414964			BOYLAN_MULTIPLE_MYELOMA_PCA3_UP	72	-0.470261	-1.28034	0.113855	0.308547
																	LEIN_MEDULLA_MARKERS	59	0.377497	1.11615	0.215139	0.414071			BIOCARTA_BIOPEPTIDES_PATHWAY	26	-0.557199	-1.28032	0.131693	0.307761
																	VARELA_ZMPSTE24_TARGETS_UP	39	0.400976	1.11524	0.251572	0.414498			REACTOME_DNA_DAMAGE_TELOMERE_STRESS_INDUCED_SENESCENCE	28	-0.544036	-1.27927	0.122542	0.309112
																	KAMMINGA_EZH2_TARGETS	40	0.40671	1.11219	0.310127	0.41887			GAVIN_PDE3B_TARGETS	22	-0.572808	-1.27782	0.143704	0.311255
																	BAKKER_FOXO3_TARGETS_DN	147	0.329035	1.11126	0.219178	0.419441			WP_GPCRS_CLASS_A_RHODOPSIN_LIKE	48	-0.501734	-1.27649	0.114168	0.313311
																	REACTOME_HS_GAG_BIOSYNTHESIS	18	0.474266	1.11103	0.303835	0.418722			REACTOME_REGULATION_OF_TP53_ACTIVITY_THROUGH_ACETYLATION	29	-0.544301	-1.27502	0.143466	0.315555
																	RIZ_ERYTHROID_DIFFERENTIATION_6HR	24	0.443547	1.10507	0.315942	0.428631			REACTOME_MAPK_FAMILY_SIGNALING_CASCADES	242	-0.411515	-1.27339	0.034279	0.318259
																	REACTOME_FORMATION_OF_THE_CORNIFIED_ENVELOPE	28	0.43532	1.10466	0.287582	0.428268			WP_DYSREGULATED_MIRNA_TARGETING_IN_INSULIN_PI3K_AKT_SIGNALING	23	-0.562147	-1.27263	0.154079	0.319012
																	REACTOME_DNA_STRAND_ELONGATION	23	0.451434	1.10212	0.304615	0.431712			NEMETH_INFLAMMATORY_RESPONSE_LPS_UP	86	-0.458498	-1.26796	0.0988142	0.327982
																	CAIRO_LIVER_DEVELOPMENT_DN	162	0.325254	1.10203	0.215	0.430752			SCHRAETS_MLL_TARGETS_DN	23	-0.564945	-1.26667	0.157817	0.329938
																	REACTOME_RNA_POLYMERASE_I_TRANSCRIPTION_TERMINATION	30	0.424945	1.09968	0.325513	0.43404			REACTOME_POST_TRANSLATIONAL_MODIFICATION_SYNTHESIS_OF_GPI_ANCHORED_PROTEINS	45	-0.501197	-1.26462	0.135431	0.333568
																	REACTOME_C_TYPE_LECTIN_RECEPTORS_CLRS	109	0.347071	1.09923	0.238866	0.433759			REACTOME_INTRA_GOLGI_AND_RETROGRADE_GOLGI_TO_ER_TRAFFIC	171	-0.420777	-1.26419	0.0619469	0.333677
																	CHIARADONNA_NEOPLASTIC_TRANSFORMATION_KRAS_CDC25_UP	56	0.361419	1.09891	0.236842	0.433201			TORCHIA_TARGETS_OF_EWSR1_FLI1_FUSION_UP	237	-0.40665	-1.26126	0.071256	0.339238
																	WP_TRYPTOPHAN_METABOLISM	26	0.440631	1.09852	0.331307	0.43283			WP_EXERCISE_INDUCED_CIRCADIAN_REGULATION	44	-0.493726	-1.26074	0.147937	0.339438
																	REACTOME_APC_C_CDC20_MEDIATED_DEGRADATION_OF_CYCLIN_B	25	0.43524	1.09518	0.319749	0.437761			HEVNER_CORTEX_APICAL_AND_BASAL_INTERMEDIATE_PROGENITOR_CELLS	47	-0.49298	-1.26049	0.139259	0.339068
																	REACTOME_CLASS_I_MHC_MEDIATED_ANTIGEN_PROCESSING_PRESENTATION	308	0.299343	1.09196	0.177305	0.442631			REACTOME_G_ALPHA_Q_SIGNALLING_EVENTS	106	-0.438927	-1.25948	0.0980132	0.340395
																	PAL_PRMT5_TARGETS_UP	190	0.31819	1.09146	0.223958	0.442474			REACTOME_OPIOID_SIGNALLING	57	-0.473181	-1.25767	0.127072	0.343694
																	REACTOME_FATTY_ACID_METABOLISM	133	0.333306	1.08969	0.267606	0.444789			BIOCARTA_PYK2_PATHWAY	25	-0.549698	-1.25369	0.179217	0.351377
																	MEISSNER_NPC_HCP_WITH_H3_UNMETHYLATED	303	0.301208	1.08583	0.16129	0.450856			REACTOME_GLUCAGON_LIKE_PEPTIDE_1_GLP1_REGULATES_INSULIN_SECRETION	22	-0.570364	-1.25309	0.180723	0.351759
																	BAUS_TFF2_TARGETS_UP	29	0.412068	1.08486	0.310651	0.451623			ICHIBA_GRAFT_VERSUS_HOST_DISEASE_35D_DN	36	-0.512534	-1.25194	0.15625	0.353387
																	TERAMOTO_OPN_TARGETS_CLUSTER_7	16	0.478901	1.08349	0.363363	0.453148			MA_MYELOID_DIFFERENTIATION_DN	39	-0.499637	-1.25179	0.148148	0.3528
																	AFFAR_YY1_TARGETS_DN	205	0.313711	1.08348	0.241758	0.452038			REACTOME_RHOG_GTPASE_CYCLE	70	-0.461718	-1.25102	0.116312	0.353684
																	BRUINS_UVC_RESPONSE_VIA_TP53_GROUP_C	70	0.361148	1.0834	0.309804	0.451064			REACTOME_SIGNALING_BY_NTRKS	70	-0.461457	-1.2507	0.124324	0.353529
																	REACTOME_LAGGING_STRAND_SYNTHESIS	19	0.465051	1.08265	0.331343	0.451303			MA_MYELOID_DIFFERENTIATION_UP	35	-0.517849	-1.25032	0.146667	0.35355
																	REACTOME_MTORC1_MEDIATED_SIGNALLING	22	0.448769	1.08207	0.337313	0.451148			IWANAGA_CARCINOGENESIS_BY_KRAS_UP	145	-0.424929	-1.2496	0.0775	0.354402
																	HU_GENOTOXIC_DAMAGE_24HR	36	0.405533	1.07961	0.326389	0.454839			WP_GPCRS_OTHER	25	-0.543723	-1.24782	0.196746	0.357607
																	YAO_TEMPORAL_RESPONSE_TO_PROGESTERONE_CLUSTER_11	97	0.341557	1.07933	0.275862	0.454162			REACTOME_PHOSPHOLIPID_METABOLISM	166	-0.418284	-1.2467	0.0815558	0.359316
																	WP_TYPE_II_INTERFERON_SIGNALING_IFNG	31	0.414712	1.07632	0.344118	0.4588			BIOCARTA_EDG1_PATHWAY	18	-0.579719	-1.24663	0.189893	0.358552
																	REACTOME_SIGNALING_BY_FGFR2	49	0.37683	1.07622	0.318937	0.457849			ZENG_GU_ICB_CONTROL_METAGENE_14_PRECICTIVE_ICB_RESPONSE	132	-0.420652	-1.2462	0.0866142	0.358698
																	LIAN_NEUTROPHIL_GRANULE_CONSTITUENTS	19	0.453402	1.07613	0.377522	0.456905			WP_PRIMARY_FOCAL_SEGMENTAL_GLOMERULOSCLEROSIS_FSGS	56	-0.473245	-1.24593	0.146036	0.358408
																	REACTOME_NEUREXINS_AND_NEUROLIGINS	18	0.453786	1.07222	0.349359	0.463348			GAVIN_FOXP3_TARGETS_CLUSTER_P3	152	-0.421119	-1.2459	0.0875161	0.357612
																	REACTOME_PLASMA_LIPOPROTEIN_CLEARANCE	33	0.420401	1.07178	0.352381	0.463046			HU_GENOTOXIN_ACTION_DIRECT_VS_INDIRECT_24HR	47	-0.483429	-1.24579	0.157163	0.356961
																	STEARMAN_LUNG_CANCER_EARLY_VS_LATE_DN	58	0.365175	1.07144	0.301754	0.462506			IVANOVA_HEMATOPOIESIS_MATURE_CELL	267	-0.396528	-1.24341	0.0534884	0.36139
																	GROSS_HYPOXIA_VIA_ELK3_AND_HIF1A_DN	102	0.332135	1.07085	0.296137	0.462457			BIOCARTA_BAD_PATHWAY	23	-0.542029	-1.24282	0.194444	0.361869
																	KAMMINGA_SENESCENCE	34	0.402614	1.07077	0.349359	0.461508			WP_APOPTOSIS_MODULATION_BY_HSP70	15	-0.602468	-1.24147	0.20827	0.363913
																	REACTOME_PINK1_PRKN_MEDIATED_MITOPHAGY	22	0.443828	1.06666	0.374631	0.468244			REACTOME_SIGNALING_BY_ROBO_RECEPTORS	19	-0.566032	-1.24147	0.184496	0.363049
																	BURTON_ADIPOGENESIS_PEAK_AT_2HR	42	0.387344	1.06284	0.337423	0.47456			BIOCARTA_CCR3_PATHWAY	15	-0.598933	-1.23866	0.210611	0.368492
																	REACTOME_SELECTIVE_AUTOPHAGY	59	0.367464	1.06149	0.308772	0.475927			CUI_TCF21_TARGETS_DN	23	-0.540603	-1.23855	0.192878	0.36783
																	REACTOME_CLASS_A_1_RHODOPSIN_LIKE_RECEPTORS	109	0.329442	1.06129	0.298387	0.475164			GAVIN_FOXP3_TARGETS_CLUSTER_P7	83	-0.446688	-1.23833	0.125165	0.367458
																	REACTOME_DUAL_INCISION_IN_GG_NER	41	0.389046	1.06076	0.338658	0.474995			WP_MECHANISMS_ASSOCIATED_WITH_PLURIPOTENCY	250	-0.4013	-1.23833	0.0502392	0.366579
																	DELACROIX_RARG_BOUND_MEF	314	0.289609	1.06034	0.218045	0.474717			REACTOME_RAB_GERANYLGERANYLATION	54	-0.47247	-1.23721	0.152263	0.368285
																	REACTOME_CLASS_B_2_SECRETIN_FAMILY_RECEPTORS	27	0.422064	1.0563	0.367601	0.481736			WP_NOVEL_JUN_DMP1_PATHWAY	24	-0.544556	-1.2353	0.193548	0.371822
																	GOLDRATH_HOMEOSTATIC_PROLIFERATION	143	0.31121	1.05307	0.305936	0.486808			SHIN_B_CELL_LYMPHOMA_CLUSTER_7	25	-0.540107	-1.23257	0.186667	0.376733
																	BILANGES_SERUM_SENSITIVE_GENES	68	0.353981	1.05255	0.348361	0.486651			BRACHAT_RESPONSE_TO_METHOTREXATE_UP	22	-0.539152	-1.23128	0.18209	0.378993
																	REACTOME_LYSOSOME_VESICLE_BIOGENESIS	31	0.401949	1.05166	0.367601	0.487277			GAUSSMANN_MLL_AF4_FUSION_TARGETS_C_UP	151	-0.410366	-1.22853	0.102343	0.384215
																	REACTOME_RECOGNITION_OF_DNA_DAMAGE_BY_PCNA_CONTAINING_REPLICATION_COMPLEX	30	0.404146	1.05031	0.363636	0.488986			REACTOME_SIGNALING_BY_BMP	21	-0.554272	-1.22852	0.203443	0.383332
																	JIANG_AGING_CEREBRAL_CORTEX_DN	43	0.374402	1.04665	0.353791	0.495173			WP_ESC_PLURIPOTENCY_PATHWAYS	86	-0.442803	-1.22841	0.141145	0.38267
																	INGRAM_SHH_TARGETS_UP	94	0.329278	1.04629	0.336957	0.494836			REACTOME_OXIDATIVE_STRESS_INDUCED_SENESCENCE	37	-0.502056	-1.22819	0.176647	0.382294
																	MORI_PLASMA_CELL_UP	53	0.361087	1.04627	0.334545	0.493691			BOYLAN_MULTIPLE_MYELOMA_PCA3_DN	68	-0.460362	-1.22744	0.154696	0.383044
																	REACTOME_ESTROGEN_DEPENDENT_GENE_EXPRESSION	80	0.340255	1.04507	0.363281	0.495034			REACTOME_SUMOYLATION_OF_TRANSCRIPTION_COFACTORS	38	-0.498798	-1.22664	0.157973	0.383894
																	WENG_POR_TARGETS_GLOBAL_DN	20	0.43163	1.04492	0.384615	0.494236			REACTOME_REGULATION_OF_LIPID_METABOLISM_BY_PPARALPHA	16	-0.57303	-1.22558	0.213946	0.385409
																	REACTOME_PROTEIN_HYDROXYLATION	18	0.458421	1.04468	0.365714	0.493546			CHANGOLKAR_H2AFY_TARGETS_DN	37	-0.501785	-1.22547	0.181034	0.384788
																	GROSS_HYPOXIA_VIA_ELK3_UP	199	0.295952	1.04415	0.337017	0.49345			REACTOME_SIGNALING_BY_PTK6	45	-0.482017	-1.22541	0.168539	0.384012
																	ZENG_GU_POST_ICB_METAGENE_39	100	0.324258	1.04365	0.348624	0.493367			REACTOME_NEGATIVE_REGULATION_OF_FLT3	15	-0.59246	-1.22534	0.222222	0.383304
																	HOFFMANN_IMMATURE_TO_MATURE_B_LYMPHOCYTE_DN	42	0.371836	1.04318	0.37224	0.493216			REACTOME_CITRIC_ACID_CYCLE_TCA_CYCLE	22	-0.541721	-1.22532	0.200622	0.382476
																	LIANG_HEMATOPOIESIS_STEM_CELL_NUMBER_SMALL_VS_HUGE_UP	36	0.379918	1.04283	0.363322	0.49278			REACTOME_NEGATIVE_REGULATION_OF_MET_ACTIVITY	21	-0.545085	-1.22521	0.202663	0.381833
																	REACTOME_ANTIVIRAL_MECHANISM_BY_IFN_STIMULATED_GENES	85	0.33364	1.04177	0.324444	0.493799			PLASARI_TGFB1_TARGETS_10HR_UP	156	-0.413177	-1.22372	0.100998	0.384264
																	REACTOME_PKR_MEDIATED_SIGNALING	60	0.349329	1.03764	0.343396	0.501058			POS_HISTAMINE_RESPONSE_NETWORK	26	-0.534178	-1.22319	0.188047	0.384731
																	LE_EGR2_TARGETS_DN	88	0.331388	1.03725	0.350806	0.500719			REACTOME_SIGNALING_BY_RECEPTOR_TYROSINE_KINASES	334	-0.386418	-1.22128	0.0544444	0.388382
																	WP_FATTY_ACID_BIOSYNTHESIS	21	0.420589	1.03624	0.374622	0.501801			WP_TCA_CYCLE	30	-0.510515	-1.2193	0.219585	0.391961
																	REACTOME_ANTIGEN_PROCESSING_UBIQUITINATION_PROTEASOME_DEGRADATION	266	0.283828	1.03385	0.355372	0.505362			REACTOME_TRANSPORT_OF_MATURE_TRANSCRIPT_TO_CYTOPLASM	77	-0.440717	-1.21534	0.157333	0.40021
																	REACTOME_APC_CDC20_MEDIATED_DEGRADATION_OF_NEK2A	27	0.401907	1.03266	0.401961	0.506581			REACTOME_PYROPTOSIS	20	-0.5431	-1.21526	0.232938	0.399517
																	REACTOME_METABOLISM_OF_PORPHYRINS	20	0.425664	1.03177	0.397554	0.507199			REACTOME_G_ALPHA_12_13_SIGNALLING_EVENTS	66	-0.45171	-1.21414	0.151432	0.401158
																	REACTOME_INSULIN_RECEPTOR_RECYCLING	24	0.415349	1.03147	0.409884	0.506671			WP_SIGNAL_TRANSDUCTION_OF_S1P_RECEPTOR	17	-0.583545	-1.21409	0.235905	0.400377
																	REACTOME_PROCESSING_OF_CAPPED_INTRONLESS_PRE_MRNA	28	0.405591	1.02955	0.408408	0.509521			REACTOME_CYCLIN_D_ASSOCIATED_EVENTS_IN_G1	44	-0.473926	-1.21239	0.183792	0.403597
																	BYSTRYKH_HEMATOPOIESIS_STEM_CELL_AND_BRAIN_QTL_CIS	68	0.340151	1.0274	0.428571	0.512733			REACTOME_PROCESSING_OF_CAPPED_INTRON_CONTAINING_PRE_MRNA	268	-0.388346	-1.21134	0.0872641	0.405254
																	BURTON_ADIPOGENESIS_9	77	0.338628	1.02325	0.363265	0.520262			WANG_MLL_TARGETS	184	-0.397134	-1.21041	0.129187	0.406592
																	REACTOME_NON_INTEGRIN_MEMBRANE_ECM_INTERACTIONS	17	0.435259	1.02316	0.413681	0.519293			BREDEMEYER_RAG_SIGNALING_NOT_VIA_ATM_UP	55	-0.454847	-1.2096	0.180282	0.407481
																	WP_SELENIUM_METABOLISM_SELENOPROTEINS	41	0.36859	1.02262	0.383901	0.519274			MONNIER_POSTRADIATION_TUMOR_ESCAPE_DN	367	-0.375204	-1.20872	0.0621404	0.408594
																	REACTOME_GAMMA_CARBOXYLATION_HYPUSINYLATION_HYDROXYLATION_AND_ARYLSULFATASE_ACTIVATION	48	0.360252	1.02187	0.377551	0.519566			IKEDA_MIR30_TARGETS_DN	17	-0.565724	-1.2078	0.228972	0.409863
																	AFFAR_YY1_TARGETS_UP	148	0.31042	1.02118	0.382199	0.519906			REACTOME_DEADENYLATION_OF_MRNA	23	-0.534103	-1.20747	0.218654	0.409742
																	LEE_CALORIE_RESTRICTION_NEOCORTEX_DN	54	0.353422	1.01887	0.371622	0.523527			REACTOME_RAF_ACTIVATION	34	-0.499315	-1.20614	0.216714	0.411901
																	MIKKELSEN_IPS_WITH_HCP_H3K27ME3	31	0.392631	1.01842	0.409375	0.523291			WP_GPCRS_ODORANT	37	-0.484845	-1.20074	0.18429	0.423648
																	ABBUD_LIF_SIGNALING_1_UP	37	0.383637	1.01755	0.425743	0.523998			QI_HYPOXIA_TARGETS_OF_HIF1A_AND_FOXA2	33	-0.498423	-1.19958	0.228277	0.425531
																	GREENBAUM_E2A_TARGETS_UP	33	0.390992	1.01492	0.422156	0.528182			LIN_NPAS4_TARGETS_UP	149	-0.402927	-1.19893	0.117942	0.426144
																	REACTOME_MITOPHAGY	29	0.387795	1.01424	0.411392	0.528383			REACTOME_CELL_DEATH_SIGNALLING_VIA_NRAGE_NRIF_AND_NADE	66	-0.443536	-1.19808	0.174515	0.427181
																	REACTOME_AGGREPHAGY	31	0.387025	1.00928	0.441595	0.537845			REACTOME_SIGNALING_BY_NOTCH	40	-0.481948	-1.19796	0.20904	0.426486
																	KONG_E2F3_TARGETS	95	0.314739	1.00881	0.396396	0.537661			REACTOME_SYNTHESIS_OF_BILE_ACIDS_AND_BILE_SALTS	21	-0.528025	-1.19529	0.214612	0.431934
																	REACTOME_PEPTIDE_HORMONE_METABOLISM	35	0.374356	1.00694	0.410596	0.540564			KASLER_HDAC7_TARGETS_1_DN	16	-0.566068	-1.19362	0.251592	0.435054
																	JECHLINGER_EPITHELIAL_TO_MESENCHYMAL_TRANSITION_DN	59	0.349797	1.00556	0.432432	0.54236			MORI_IMMATURE_B_LYMPHOCYTE_UP	49	-0.466276	-1.19235	0.18707	0.437242
																	MIKKELSEN_NPC_HCP_WITH_H3K27ME3	133	0.303076	1.00471	0.415888	0.543023			REACTOME_INTRINSIC_PATHWAY_FOR_APOPTOSIS	39	-0.479073	-1.1923	0.195435	0.436404
																	PLASARI_TGFB1_TARGETS_10HR_DN	193	0.286893	1.00334	0.414201	0.54482			REACTOME_RUNX1_INTERACTS_WITH_CO_FACTORS_WHOSE_PRECISE_EFFECT_ON_RUNX1_TARGETS_IS_NOT_KNOWN	34	-0.489917	-1.19228	0.223388	0.435509
																	REACTOME_RNA_POLYMERASE_II_PRE_TRANSCRIPTION_EVENTS	77	0.324993	1.00284	0.429688	0.544715			OUYANG_PROSTATE_CANCER_MARKERS	19	-0.549232	-1.19198	0.254717	0.435275
																	WENG_POR_TARGETS_LIVER_UP	40	0.364201	1.00142	0.412752	0.546715			REACTOME_SIGNALING_BY_NTRK1_TRKA	60	-0.44875	-1.1907	0.211648	0.437511
																	REACTOME_CONDENSATION_OF_PROPHASE_CHROMOSOMES	48	0.348035	1.00006	0.422951	0.548373			REACTOME_HDMS_DEMETHYLATE_HISTONES	42	-0.46518	-1.19004	0.225852	0.438229
																	REACTOME_RUNX1_REGULATES_GENES_INVOLVED_IN_MEGAKARYOCYTE_DIFFERENTIATION_AND_PLATELET_FUNCTION	67	0.331298	0.999898	0.424354	0.547523			SHETH_LIVER_CANCER_VS_TXNIP_LOSS_PAM5	62	-0.447379	-1.18997	0.194858	0.437432
																	WP_OXIDATIVE_STRESS_RESPONSE	24	0.402707	0.995864	0.432277	0.55507			REACTOME_REGULATION_OF_PTEN_GENE_TRANSCRIPTION	39	-0.479974	-1.1891	0.226551	0.438581
																	REACTOME_NUCLEOTIDE_EXCISION_REPAIR	108	0.307391	0.994675	0.452586	0.55639			BIOCARTA_IGF1R_PATHWAY	22	-0.535473	-1.18812	0.241742	0.440006
																	REACTOME_NUCLEAR_ENVELOPE_NE_REASSEMBLY	62	0.333287	0.992718	0.445946	0.559495			RIZ_ERYTHROID_DIFFERENTIATION_HBZ	23	-0.521724	-1.18781	0.227794	0.439808
																	BRUNO_HEMATOPOIESIS	61	0.337619	0.99104	0.44403	0.562			REACTOME_SIGNALING_BY_NOTCH1	19	-0.548608	-1.18731	0.266467	0.44008
																	REACTOME_TRANSCRIPTIONAL_REGULATION_BY_TP53	291	0.276122	0.985856	0.446154	0.572226			WP_FOCAL_ADHESION_PI3K_AKT_MTOR_SIGNALING_PATHWAY	223	-0.38595	-1.18713	0.12892	0.439579
																	WP_PPAR_SIGNALING_PATHWAY	50	0.342209	0.985222	0.475083	0.572299			REACTOME_SLC_MEDIATED_TRANSMEMBRANE_TRANSPORT	150	-0.399975	-1.1859	0.146125	0.44156
																	LIM_MAMMARY_LUMINAL_MATURE_UP	101	0.30989	0.984436	0.467925	0.572871			REACTOME_RHO_GTPASES_ACTIVATE_NADPH_OXIDASES	22	-0.533881	-1.1858	0.263238	0.440898
																	REACTOME_AMINO_ACIDS_REGULATE_MTORC1	48	0.351079	0.981606	0.469091	0.577873			REACTOME_GLYCOGEN_METABOLISM	16	-0.551666	-1.18514	0.250799	0.441588
																	MCMURRAY_TP53_HRAS_COOPERATION_RESPONSE_UP	22	0.392618	0.980271	0.479167	0.579577			REACTOME_REGULATION_OF_TP53_ACTIVITY	149	-0.398413	-1.18504	0.142313	0.440903
																	MCCLUNG_CREB1_TARGETS_UP	75	0.320357	0.973062	0.466912	0.594514			REACTOME_INTEGRATION_OF_ENERGY_METABOLISM	55	-0.44835	-1.1821	0.201102	0.447161
																	MIKKELSEN_IPS_ICP_WITH_H3K27ME3	21	0.401666	0.969351	0.492212	0.601672			REACTOME_ACTIVATION_OF_BH3_ONLY_PROTEINS	18	-0.54226	-1.18205	0.259701	0.446336
																	REACTOME_COLLAGEN_DEGRADATION	18	0.406556	0.96741	0.514196	0.604831			REACTOME_MRNA_SPLICING	202	-0.385492	-1.18189	0.138095	0.445785
																	CHESLER_BRAIN_HIGHEST_GENETIC_VARIANCE	34	0.361449	0.962195	0.5	0.61571			WP_FATTY_ACID_BETA_OXIDATION	31	-0.494835	-1.18156	0.23488	0.445657
																	REACTOME_DEADENYLATION_DEPENDENT_MRNA_DECAY	52	0.329659	0.960832	0.505535	0.617513			BIOCARTA_CXCR4_PATHWAY	17	-0.557788	-1.181	0.239706	0.446028
																	BOCHKIS_FOXA2_TARGETS	361	0.261919	0.955982	0.565574	0.627709			REACTOME_TRANSCRIPTIONAL_REGULATION_BY_THE_AP_2_TFAP2_FAMILY_OF_TRANSCRIPTION_FACTORS	15	-0.564866	-1.18066	0.255452	0.445955
																	PIONTEK_PKD1_TARGETS_UP	30	0.365711	0.951743	0.534014	0.636097			REACTOME_PEROXISOMAL_PROTEIN_IMPORT	58	-0.443402	-1.1804	0.197817	0.445616
																	REACTOME_DRUG_ADME	56	0.327577	0.949611	0.519031	0.639725			REACTOME_SIGNALING_BY_TGF_BETA_RECEPTOR_COMPLEX	71	-0.431675	-1.18028	0.17415	0.445005
																	REACTOME_GAP_FILLING_DNA_REPAIR_SYNTHESIS_AND_LIGATION_IN_GG_NER	22	0.386598	0.949593	0.515493	0.638432			REACTOME_NETRIN_1_SIGNALING	18	-0.55351	-1.18012	0.264122	0.444511
																	BIOCARTA_TFF_PATHWAY	23	0.385259	0.948594	0.515244	0.639419			REACTOME_TOLL_LIKE_RECEPTOR_4_TLR4_CASCADE	110	-0.41267	-1.17965	0.173299	0.444662
																	KAMIKUBO_MYELOID_CEBPA_NETWORK	27	0.376617	0.945833	0.517341	0.644563			REACTOME_NOD1_2_SIGNALING_PATHWAY	32	-0.489419	-1.1794	0.23609	0.444338
																	LEE_AGING_NEOCORTEX_DN	48	0.343157	0.939652	0.532143	0.657689			REACTOME_VEGFR2_MEDIATED_VASCULAR_PERMEABILITY	27	-0.503242	-1.17892	0.24569	0.44459
																	DAWSON_METHYLATED_IN_LYMPHOMA_TCL1	33	0.351222	0.939232	0.54321	0.657312			BYSTRYKH_HEMATOPOIESIS_STEM_CELL_SCP2_QTL_TRANS	18	-0.555606	-1.17879	0.253823	0.443945
																	WP_TRANSLATION_FACTORS	46	0.333606	0.938091	0.527027	0.658567			GROSS_HYPOXIA_VIA_ELK3_ONLY_UP	31	-0.500163	-1.17577	0.241888	0.450433
																	MIKKELSEN_MEF_LCP_WITH_H3K4ME3	104	0.294698	0.93718	0.559633	0.659322			SWEET_LUNG_CANCER_KRAS_DN	312	-0.369579	-1.17456	0.111111	0.452267
																	REACTOME_FORMATION_OF_INCISION_COMPLEX_IN_GG_NER	43	0.332946	0.924561	0.562091	0.68708			SCHAEFFER_PROSTATE_DEVELOPMENT_6HR_UP	134	-0.401922	-1.17454	0.171171	0.451371
																	LANDIS_BREAST_CANCER_PROGRESSION_DN	60	0.31321	0.924275	0.564748	0.686329			LEIN_LOCALIZED_TO_PROXIMAL_DENDRITES	25	-0.497485	-1.17395	0.268769	0.451868
																	REACTOME_TRANSLESION_SYNTHESIS_BY_POLK	17	0.402916	0.923537	0.524096	0.686669			REACTOME_TOLL_LIKE_RECEPTOR_CASCADES	133	-0.398674	-1.17153	0.161006	0.456742
																	SCHRAETS_MLL_TARGETS_UP	24	0.360693	0.920893	0.546012	0.691502			CHEBOTAEV_GR_TARGETS_DN	90	-0.419869	-1.17049	0.193333	0.45831
																	RAY_TUMORIGENESIS_BY_ERBB2_CDC25A_UP	151	0.266609	0.920811	0.680952	0.690299			GAUSSMANN_MLL_AF4_FUSION_TARGETS_B_UP	22	-0.515099	-1.16995	0.28012	0.458681
																	MIKKELSEN_MCV6_HCP_WITH_H3K27ME3	138	0.276301	0.919762	0.680952	0.691506			MIKKELSEN_ES_LCP_WITH_H3K4ME3	99	-0.412225	-1.16724	0.17942	0.464303
																	REACTOME_MITOTIC_SPINDLE_CHECKPOINT	110	0.28282	0.918306	0.673387	0.693313			REACTOME_NEUROTRANSMITTER_RELEASE_CYCLE	31	-0.487242	-1.16626	0.265096	0.46591
																	WANG_LSD1_TARGETS_UP	18	0.391046	0.917248	0.524355	0.69446			LIN_TUMOR_ESCAPE_FROM_IMMUNE_ATTACK	15	-0.553202	-1.16503	0.28062	0.467847
																	WENG_POR_TARGETS_GLOBAL_UP	17	0.394747	0.917015	0.565625	0.693597			REACTOME_MAPK_TARGETS_NUCLEAR_EVENTS_MEDIATED_BY_MAP_KINASES	27	-0.50646	-1.16493	0.248485	0.467134
																	NABA_CORE_MATRISOME	103	0.286258	0.916259	0.64	0.693983			RAY_TUMORIGENESIS_BY_ERBB2_CDC25A_DN	226	-0.381187	-1.16428	0.148148	0.467798
																	REACTOME_METABOLISM_OF_VITAMINS_AND_COFACTORS	144	0.273141	0.912608	0.681416	0.70109			REACTOME_REGULATION_OF_SIGNALING_BY_CBL	22	-0.520909	-1.16321	0.270864	0.469595
																	WP_ALPHA_6_BETA_4_INTEGRIN_SIGNALING_PATHWAY	60	0.311959	0.909304	0.603774	0.707513			MONNIER_POSTRADIATION_TUMOR_ESCAPE_UP	385	-0.363072	-1.15958	0.12231	0.477862
																	RAMALHO_STEMNESS_UP	195	0.259731	0.905275	0.770053	0.715323			MIKKELSEN_IPS_LCP_WITH_H3K4ME3	123	-0.395856	-1.15934	0.178893	0.477513
																	NABA_ECM_GLYCOPROTEINS	77	0.300399	0.904812	0.595588	0.714974			REACTOME_NOTCH_HLH_TRANSCRIPTION_PATHWAY	22	-0.521511	-1.1592	0.276358	0.476895
																	JACKSON_DNMT1_TARGETS_DN	17	0.397422	0.901926	0.553571	0.720136			REACTOME_SIGNALLING_TO_ERKS	23	-0.516625	-1.15626	0.28849	0.483187
																	LIANG_HEMATOPOIESIS_STEM_CELL_NUMBER_SMALL_VS_HUGE_DN	29	0.341028	0.901579	0.628125	0.719528			PILON_KLF1_TARGETS_UP	397	-0.36192	-1.15605	0.110112	0.482725
																	REACTOME_ROS_AND_RNS_PRODUCTION_IN_PHAGOCYTES	29	0.349703	0.901518	0.550964	0.718255			REACTOME_EGFR_DOWNREGULATION	30	-0.486001	-1.15573	0.272059	0.482613
																	BOYLAN_MULTIPLE_MYELOMA_C_CLUSTER_UP	33	0.338098	0.898046	0.613095	0.724606			IVANOVA_HEMATOPOIESIS_STEM_CELL_AND_PROGENITOR	475	-0.354167	-1.1555	0.101197	0.48219
																	REACTOME_HEPARAN_SULFATE_HEPARIN_HS_GAG_METABOLISM	37	0.331837	0.897135	0.609121	0.725279			REACTOME_CELL_JUNCTION_ORGANIZATION	50	-0.439887	-1.15541	0.24422	0.481456
																	REACTOME_DNA_REPAIR	289	0.24541	0.890591	0.852349	0.738934			REACTOME_NEURONAL_SYSTEM	152	-0.391805	-1.154	0.204082	0.484035
																	REACTOME_SYNTHESIS_OF_ACTIVE_UBIQUITIN_ROLES_OF_E1_AND_E2_ENZYMES	31	0.338553	0.890323	0.642202	0.738117			SAFFORD_T_LYMPHOCYTE_ANERGY	78	-0.415774	-1.15262	0.222374	0.486466
																	DARWICHE_PAPILLOMA_RISK_HIGH_DN	153	0.265126	0.889694	0.797101	0.738086			IVANOVA_HEMATOPOIESIS_LATE_PROGENITOR	477	-0.354223	-1.15257	0.11172	0.485619
																	REACTOME_LDL_CLEARANCE	17	0.385152	0.885123	0.605882	0.746825			HOFFMANN_IMMATURE_TO_MATURE_B_LYMPHOCYTE_UP	38	-0.464304	-1.15253	0.254676	0.484769
																	DARWICHE_SKIN_TUMOR_PROMOTER_DN	157	0.258638	0.87419	0.816327	0.769683			BIOCARTA_MITOCHONDRIA_PATHWAY	19	-0.537848	-1.15182	0.304024	0.485577
																	REACTOME_TELOMERE_C_STRAND_LAGGING_STRAND_SYNTHESIS	32	0.340302	0.873846	0.64759	0.768923			REACTOME_NEGATIVE_REGULATORS_OF_DDX58_IFIH1_SIGNALING	15	-0.54383	-1.15165	0.298663	0.485066
																	REACTOME_PRC2_METHYLATES_HISTONES_AND_DNA	63	0.295689	0.872287	0.703704	0.770961			MCCLUNG_CREB1_TARGETS_DN	43	-0.460697	-1.15098	0.262248	0.485908
																	REACTOME_MACROAUTOPHAGY	113	0.266294	0.872191	0.775229	0.769676			REACTOME_SIGNALING_BY_EGFR	45	-0.462096	-1.15038	0.244253	0.486486
																	OHGUCHI_LIVER_HNF4A_TARGETS_UP	38	0.324962	0.869611	0.655629	0.774124			WP_ERBB_SIGNALING_PATHWAY	41	-0.462403	-1.14807	0.259362	0.491381
																	REACTOME_MOLECULES_ASSOCIATED_WITH_ELASTIC_FIBRES	19	0.368137	0.863783	0.636086	0.785437			REACTOME_BINDING_AND_UPTAKE_OF_LIGANDS_BY_SCAVENGER_RECEPTORS	26	-0.501986	-1.14659	0.278366	0.494138
																	TSENG_IRS1_TARGETS_DN	104	0.269555	0.861781	0.779221	0.788222			REACTOME_FCERI_MEDIATED_MAPK_ACTIVATION	29	-0.486125	-1.14612	0.292496	0.494358
																	REACTOME_ACTIVATION_OF_THE_PRE_REPLICATIVE_COMPLEX	31	0.323059	0.859344	0.673267	0.791865			KHETCHOUMIAN_TRIM24_TARGETS_UP	45	-0.449078	-1.14526	0.266176	0.49559
																	REACTOME_INWARDLY_RECTIFYING_K_CHANNELS	16	0.355611	0.854411	0.638436	0.800785			WP_GLYCOGEN_METABOLISM	31	-0.480977	-1.1444	0.277213	0.496744
																	REACTOME_EPH_EPHRIN_MEDIATED_REPULSION_OF_CELLS	26	0.333762	0.853516	0.666667	0.801122			PLASARI_TGFB1_SIGNALING_VIA_NFIC_10HR_UP	42	-0.452576	-1.14289	0.255747	0.499623
																	SERVITJA_LIVER_HNF1A_TARGETS_UP	113	0.267942	0.852695	0.804255	0.801286			REACTOME_G0_AND_EARLY_G1	17	-0.539779	-1.14156	0.319572	0.502003
																	KATSANOU_ELAVL1_TARGETS_DN	106	0.26787	0.852109	0.816594	0.801073			REACTOME_MYD88_INDEPENDENT_TLR4_CASCADE	97	-0.400055	-1.1407	0.212	0.503331
																	MCCLUNG_DELTA_FOSB_TARGETS_2WK	33	0.32413	0.848314	0.71246	0.807474			LIM_MAMMARY_STEM_CELL_UP	325	-0.357419	-1.14065	0.158134	0.502535
																	BIOCARTA_TOLL_PATHWAY	24	0.341657	0.843519	0.687679	0.815475			HOWLIN_PUBERTAL_MAMMARY_GLAND	52	-0.440896	-1.14056	0.257979	0.501813
																	WANG_ADIPOGENIC_GENES_REPRESSED_BY_SIRT1	23	0.334573	0.843064	0.663522	0.814796			REACTOME_INSULIN_RECEPTOR_SIGNALLING_CASCADE	28	-0.48908	-1.14046	0.306475	0.501072
																	MIKKELSEN_NPC_ICP_WITH_H3K4ME3	374	0.229608	0.841164	0.981818	0.816975			BIOCARTA_ETS_PATHWAY	17	-0.541605	-1.13928	0.323923	0.503196
																	REACTOME_PRESYNAPTIC_FUNCTION_OF_KAINATE_RECEPTORS	15	0.371169	0.839989	0.675287	0.817653			REACTOME_CYTOPROTECTION_BY_HMOX1	51	-0.434153	-1.1379	0.263083	0.505619
																	YAO_TEMPORAL_RESPONSE_TO_PROGESTERONE_CLUSTER_7	69	0.274589	0.83196	0.823529	0.832069			JIANG_AGING_HYPOTHALAMUS_UP	50	-0.439873	-1.13737	0.269819	0.506082
																	REACTOME_GLUCAGON_TYPE_LIGAND_RECEPTORS	17	0.365131	0.829822	0.64881	0.834624			WP_G1_TO_S_CELL_CYCLE_CONTROL	60	-0.424152	-1.13463	0.253219	0.512136
																	REACTOME_MTOR_SIGNALLING	38	0.300411	0.829762	0.762987	0.833137			MATZUK_SPERMATID_DIFFERENTIATION	25	-0.505256	-1.13213	0.304545	0.517585
																	REACTOME_MRNA_DECAY_BY_3_TO_5_EXORIBONUCLEASE	15	0.372173	0.82866	0.678977	0.833798			REACTOME_INTRACELLULAR_SIGNALING_BY_SECOND_MESSENGERS	226	-0.365434	-1.13197	0.215311	0.516984
																	LEIN_OLIGODENDROCYTE_MARKERS	59	0.285777	0.827359	0.788889	0.834574			REACTOME_CELLULAR_SENESCENCE	93	-0.398083	-1.13195	0.234293	0.516059
																	REACTOME_POLYMERASE_SWITCHING_ON_THE_C_STRAND_OF_THE_TELOMERE	25	0.328996	0.825303	0.734286	0.836931			GESERICK_TERT_TARGETS_DN	20	-0.515493	-1.13067	0.309735	0.51834
																	HEVNER_CORTEX_CAUDAL_SUBVENTRICULAR_ZONE	27	0.321014	0.824516	0.716012	0.836851			GAUSSMANN_MLL_AF4_FUSION_TARGETS_F_DN	25	-0.492221	-1.1286	0.327795	0.522669
																	REACTOME_ACTIVATION_OF_G_PROTEIN_GATED_POTASSIUM_CHANNELS	15	0.359346	0.822935	0.661442	0.838316			REACTOME_DDX58_IFIH1_MEDIATED_INDUCTION_OF_INTERFERON_ALPHA_BETA	33	-0.466032	-1.12829	0.298799	0.522474
																	COATES_MACROPHAGE_M1_VS_M2_UP	76	0.271042	0.822903	0.818182	0.836815			REACTOME_SEMA4D_IN_SEMAPHORIN_SIGNALING	15	-0.538825	-1.12818	0.334337	0.521755
																	GAVIN_FOXP3_TARGETS_CLUSTER_P6	93	0.259634	0.821785	0.850679	0.837155			REACTOME_INTERLEUKIN_17_SIGNALING	58	-0.427176	-1.12729	0.259574	0.523082
																	REACTOME_COPI_INDEPENDENT_GOLGI_TO_ER_RETROGRADE_TRAFFIC	44	0.295444	0.819174	0.770833	0.840275			REACTOME_RECYCLING_PATHWAY_OF_L1	32	-0.470794	-1.12673	0.311403	0.52353
																	REACTOME_PROTEIN_PROTEIN_INTERACTIONS_AT_SYNAPSES	35	0.299915	0.818265	0.766562	0.840371			SCHLINGEMANN_SKIN_CARCINOGENESIS_TPA_DN	23	-0.504326	-1.12421	0.323144	0.529021
																	ZHANG_GATA6_TARGETS_DN	49	0.276382	0.812763	0.802817	0.848521			REACTOME_TP53_REGULATES_TRANSCRIPTION_OF_CELL_CYCLE_GENES	34	-0.461751	-1.12252	0.293686	0.532355
																	LEIN_CHOROID_PLEXUS_MARKERS	71	0.270696	0.806635	0.841751	0.857914			MILI_PSEUDOPODIA_CHEMOTAXIS_DN	402	-0.349509	-1.12204	0.175615	0.532682
																	MIKKELSEN_MEF_HCP_WITH_H3K27ME3	184	0.233433	0.805856	0.949721	0.857628			CHYLA_CBFA2T3_TARGETS_UP	338	-0.354341	-1.12106	0.189931	0.534196
																	MODY_HIPPOCAMPUS_POSTNATAL	44	0.291951	0.805787	0.786408	0.856167			WAKABAYASHI_ADIPOGENESIS_PPARG_RXRA_BOUND_36HR	133	-0.382438	-1.12089	0.229058	0.533599
																	REACTOME_SYNTHESIS_OF_PA	29	0.310045	0.804802	0.774295	0.856295			NEMETH_INFLAMMATORY_RESPONSE_LPS_DN	30	-0.473741	-1.1206	0.29429	0.533403
																	WP_RETINOL_METABOLISM	22	0.33637	0.80155	0.784848	0.859825			REACTOME_IKK_COMPLEX_RECRUITMENT_MEDIATED_BY_RIP1	23	-0.502579	-1.11875	0.306686	0.537237
																	REACTOME_ACTIVATION_OF_ATR_IN_RESPONSE_TO_REPLICATION_STRESS	35	0.300465	0.797438	0.773163	0.864926			REACTOME_SURFACTANT_METABOLISM	15	-0.543574	-1.11717	0.337349	0.540345
																	REACTOME_RNA_POLYMERASE_II_TRANSCRIBES_SNRNA_GENES	73	0.260673	0.794055	0.882353	0.868849			REACTOME_CELL_SURFACE_INTERACTIONS_AT_THE_VASCULAR_WALL	78	-0.403827	-1.11692	0.274966	0.539992
																	REACTOME_RESOLUTION_OF_SISTER_CHROMATID_COHESION	118	0.243794	0.79245	0.935897	0.869788			BIOCARTA_SPRY_PATHWAY	15	-0.536951	-1.11671	0.340157	0.5396
																	REACTOME_COPII_MEDIATED_VESICLE_TRANSPORT	61	0.26484	0.791836	0.873077	0.869136			ZENG_GU_ICB_CONTROL_METAGENE_19_PRECICTIVE_ICB_RESPONSE	143	-0.380478	-1.1165	0.257362	0.539075
																	REACTOME_GLUTATHIONE_CONJUGATION	32	0.302747	0.791704	0.790323	0.867717			OUYANG_PROSTATE_CANCER_PROGRESSION_UP	20	-0.50376	-1.11591	0.339117	0.539658
																	VANDESLUIS_COMMD1_TARGETS_GROUP_3_DN	17	0.335969	0.788724	0.768489	0.870716			REACTOME_PROCESSING_OF_INTRONLESS_PRE_MRNAS	20	-0.506335	-1.11559	0.330793	0.539511
																	REACTOME_METABOLISM_OF_STEROIDS	86	0.254582	0.787034	0.89011	0.871645			REACTOME_L1CAM_INTERACTIONS	58	-0.423776	-1.11527	0.296348	0.539394
																	DURAND_STROMA_NS_UP	142	0.234487	0.782563	0.972477	0.876759			REACTOME_DARPP_32_EVENTS	16	-0.524096	-1.11431	0.341426	0.540906
																	WOTTON_RUNX_TARGETS_DN	23	0.322806	0.782369	0.761006	0.875437			REACTOME_EXTRA_NUCLEAR_ESTROGEN_SIGNALING	55	-0.423502	-1.11319	0.314993	0.542884
																	MIKKELSEN_MCV6_ICP_WITH_H3K4ME3_AND_H3K27ME3	19	0.32581	0.774433	0.760563	0.885612			REACTOME_FORMATION_OF_SENESCENCE_ASSOCIATED_HETEROCHROMATIN_FOCI_SAHF	16	-0.536381	-1.11228	0.354294	0.544244
																	WAKABAYASHI_ADIPOGENESIS_PPARG_BOUND_36HR	28	0.297752	0.766473	0.83	0.895036			REACTOME_ADHERENS_JUNCTIONS_INTERACTIONS	25	-0.492541	-1.11081	0.344526	0.547195
																	BOYLAN_MULTIPLE_MYELOMA_D_UP	84	0.244597	0.761545	0.933086	0.900071			WP_P53_SIGNALING	61	-0.413521	-1.10733	0.297003	0.555257
																	TSENG_ADIPOGENIC_POTENTIAL_DN	29	0.292888	0.759261	0.834395	0.901387			REACTOME_SIGNALING_BY_TGFB_FAMILY_MEMBERS	89	-0.401065	-1.10717	0.285906	0.554743
																	REACTOME_CARGO_CONCENTRATION_IN_THE_ER	26	0.293815	0.734621	0.867816	0.929012			REACTOME_TRANSCRIPTIONAL_REGULATION_BY_E2F6	23	-0.487105	-1.10688	0.329866	0.5545
																	REACTOME_POTASSIUM_CHANNELS	31	0.276926	0.731923	0.876543	0.930202			REACTOME_DNA_DAMAGE_RECOGNITION_IN_GG_NER	39	-0.451655	-1.10654	0.315638	0.554504
																	REACTOME_METAL_ION_SLC_TRANSPORTERS	17	0.311229	0.730017	0.82243	0.930581			MCBRYAN_PUBERTAL_BREAST_5_6WK_UP	103	-0.384025	-1.10472	0.272727	0.558127
																	LEE_AGING_MUSCLE_DN	32	0.275246	0.723796	0.87291	0.93529			REACTOME_TRANSPORT_OF_MATURE_MRNAS_DERIVED_FROM_INTRONLESS_TRANSCRIPTS	42	-0.441559	-1.10454	0.312046	0.557624
																	REACTOME_NUCLEOTIDE_SALVAGE	21	0.300286	0.721691	0.82906	0.935657			REACTOME_RND2_GTPASE_CYCLE	41	-0.438966	-1.10395	0.319465	0.558209
																	REACTOME_METABOLISM_OF_FOLATE_AND_PTERINES	15	0.311446	0.711937	0.821839	0.942945			IWANAGA_CARCINOGENESIS_BY_KRAS_DN	98	-0.392532	-1.1032	0.295515	0.559104
																	REACTOME_PYRUVATE_METABOLISM	21	0.296455	0.711776	0.895044	0.941431			REACTOME_P75NTR_SIGNALS_VIA_NF_KB	16	-0.522016	-1.10319	0.383206	0.558135
																	REACTOME_G_PROTEIN_ACTIVATION	17	0.312823	0.710118	0.818182	0.941179			LEE_TARGETS_OF_PTCH1_AND_SUFU_DN	53	-0.421068	-1.10239	0.309958	0.559257
																	LIU_OVARIAN_CANCER_TUMORS_AND_XENOGRAFTS_XDGS_UP	53	0.241554	0.702271	0.967971	0.946333			MARTIN_NFKB_TARGETS_UP	38	-0.445692	-1.10228	0.320175	0.558521
																	REACTOME_ADP_SIGNALLING_THROUGH_P2Y_PURINOCEPTOR_1	20	0.288048	0.698966	0.873656	0.947211			YAO_HOXA10_TARGETS_VIA_PROGESTERONE_UP	60	-0.415224	-1.10221	0.297372	0.557697
																	HEVNER_CORTEX_PROLIFERATING_CELLS	25	0.280151	0.695909	0.91411	0.947895			REACTOME_GLYCOSPHINGOLIPID_METABOLISM	36	-0.449329	-1.10141	0.314165	0.558779
																	LEE_AGING_CEREBELLUM_DN	54	0.235311	0.692906	0.973978	0.948585			REACTOME_DOWNSTREAM_TCR_SIGNALING	91	-0.388556	-1.09961	0.271989	0.562347
																	RIZ_ERYTHROID_DIFFERENTIATION_CCNE1	38	0.25162	0.68578	0.92053	0.95254			REACTOME_IRS_MEDIATED_SIGNALLING	23	-0.486281	-1.09667	0.354227	0.568966
																	REACTOME_RMTS_METHYLATE_HISTONE_ARGININES	60	0.231328	0.679545	0.983974	0.955284			REACTOME_REGULATION_OF_TP53_DEGRADATION	36	-0.43982	-1.09297	0.362994	0.577536
																	MIKKELSEN_MEF_LCP_WITH_H3K27ME3	25	0.273507	0.674701	0.900344	0.956752			GRAESSMANN_APOPTOSIS_BY_SERUM_DEPRIVATION_DN	206	-0.356686	-1.09139	0.272175	0.580688
																	REACTOME_CHONDROITIN_SULFATE_DERMATAN_SULFATE_METABOLISM	36	0.247508	0.667338	0.937695	0.95955			WP_DRAVET_SYNDROME_SCN1A_A1783V_POINT_MUTATION_MODEL	41	-0.441524	-1.09088	0.34907	0.581041
																	REACTOME_PROCESSIVE_SYNTHESIS_ON_THE_C_STRAND_OF_THE_TELOMERE	17	0.288134	0.659026	0.904459	0.962776			REACTOME_DOWNREGULATION_OF_SMAD2_3_SMAD4_TRANSCRIPTIONAL_ACTIVITY	23	-0.480973	-1.09009	0.370651	0.582019
																	MEISSNER_BRAIN_HCP_WITH_H3K4ME2_AND_H3K27ME3	31	0.252038	0.648729	0.967213	0.966462			KOHOUTEK_CCNT2_TARGETS	47	-0.428346	-1.08878	0.347339	0.584496
																	MIKKELSEN_IPS_HCP_WITH_H3_UNMETHYLATED	21	0.234159	0.588558	0.962209	0.986905			REACTOME_DOWNREGULATION_OF_ERBB2_SIGNALING	25	-0.479031	-1.08864	0.368576	0.583842
																	WP_OXIDATION_BY_CYTOCHROME_P450	17	0.213138	0.49813	0.989011	1			ZHANG_BREAST_CANCER_PROGENITORS_UP	420	-0.335499	-1.08833	0.245556	0.583645
																	REACTOME_DOPAMINE_NEUROTRANSMITTER_RELEASE_CYCLE	15	0.214859	0.489237	0.982609	0.999031			PASINI_SUZ12_TARGETS_DN	280	-0.349867	-1.08806	0.257876	0.583286
																	MIKKELSEN_ES_HCP_WITH_H3_UNMETHYLATED	19	0.195321	0.460561	0.988024	0.999152			REACTOME_KERATAN_SULFATE_BIOSYNTHESIS	18	-0.497607	-1.08548	0.367939	0.589031
																	REACTOME_SYNTHESIS_OF_GLYCOSYLPHOSPHATIDYLINOSITOL_GPI	16	0.160008	0.374202	0.996979	0.999751			REACTOME_TOLL_LIKE_RECEPTOR_9_TLR9_CASCADE	90	-0.384228	-1.08534	0.323219	0.588376
																									WP_ADIPOGENESIS_GENES	99	-0.387585	-1.08482	0.29156	0.588851
																									HUI_MAPK14_TARGETS_UP	19	-0.492855	-1.08259	0.359165	0.593744
																									ZHANG_BREAST_CANCER_PROGENITORS_DN	126	-0.371308	-1.08178	0.311856	0.594778
																									REACTOME_MYD88_MAL_TIRAP_CASCADE_INITIATED_ON_PLASMA_MEMBRANE	81	-0.394632	-1.08105	0.326331	0.595689
																									MILI_PSEUDOPODIA_CHEMOTAXIS_UP	79	-0.394037	-1.08037	0.324866	0.596346
																									MIKKELSEN_ES_ICP_WITH_H3K4ME3_AND_H3K27ME3	59	-0.411633	-1.07964	0.351351	0.59723
																									BIOCARTA_IGF1MTOR_PATHWAY	18	-0.493445	-1.07929	0.354545	0.597149
																									REACTOME_REGULATION_OF_PYRUVATE_DEHYDROGENASE_PDH_COMPLEX	15	-0.521643	-1.07735	0.393082	0.601335
																									REACTOME_HSF1_DEPENDENT_TRANSACTIVATION	21	-0.489583	-1.07635	0.392581	0.602944
																									GAUSSMANN_MLL_AF4_FUSION_TARGETS_G_UP	164	-0.358081	-1.07562	0.302211	0.603825
																									WP_WHITE_FAT_CELL_DIFFERENTIATION	30	-0.452541	-1.07428	0.368024	0.606258
																									WP_ESTROGEN_SIGNALING	72	-0.397778	-1.07403	0.356291	0.605932
																									REACTOME_VASOPRESSIN_REGULATES_RENAL_WATER_HOMEOSTASIS_VIA_AQUAPORINS	24	-0.466544	-1.07287	0.370482	0.607963
																									ZHENG_GLIOBLASTOMA_PLASTICITY_DN	46	-0.423109	-1.07266	0.364583	0.607501
																									REACTOME_RND1_GTPASE_CYCLE	40	-0.428471	-1.07198	0.375877	0.60821
																									WENG_POR_DOSAGE	17	-0.502304	-1.07148	0.398438	0.608458
																									MCBRYAN_PUBERTAL_BREAST_3_4WK_DN	37	-0.43552	-1.07131	0.374286	0.607878
																									REACTOME_SYNTHESIS_OF_SUBSTRATES_IN_N_GLYCAN_BIOSYTHESIS	54	-0.408741	-1.07061	0.376712	0.608659
																									SHIN_B_CELL_LYMPHOMA_CLUSTER_2	28	-0.452911	-1.06992	0.389134	0.609487
																									MEISSNER_BRAIN_ICP_WITH_H3K4ME3	24	-0.472473	-1.06926	0.387292	0.610164
																									BOYLAN_MULTIPLE_MYELOMA_D_DN	81	-0.388467	-1.06908	0.347594	0.609647
																									WP_ENDOCHONDRAL_OSSIFICATION	43	-0.423343	-1.06804	0.375358	0.611335
																									DELASERNA_MYOD_TARGETS_UP	69	-0.389992	-1.06777	0.349794	0.610964
																									REACTOME_CARDIAC_CONDUCTION	46	-0.416439	-1.06687	0.358273	0.612252
																									REACTOME_EPIGENETIC_REGULATION_OF_GENE_EXPRESSION	129	-0.366343	-1.0654	0.347545	0.614862
																									JOHANSSON_BRAIN_CANCER_EARLY_VS_LATE_DN	36	-0.433918	-1.06539	0.36	0.61388
																									WP_BMP_SIGNALING_PATHWAY_IN_EYELID_DEVELOPMENT	17	-0.49519	-1.06499	0.391304	0.61389
																									REACTOME_CYTOKINE_SIGNALING_IN_IMMUNE_SYSTEM	395	-0.33195	-1.06462	0.316201	0.613844
																									HEVNER_INTERMEDIATE_ZONE_AND_UP_POSTMITOTIC_NEURONS	48	-0.41524	-1.06403	0.358357	0.614309
																									CHIARADONNA_NEOPLASTIC_TRANSFORMATION_CDC25_UP	104	-0.371307	-1.06227	0.341623	0.618019
																									REACTOME_AQUAPORIN_MEDIATED_TRANSPORT	25	-0.463864	-1.06185	0.386197	0.618082
																									MATTHEWS_SKIN_CARCINOGENESIS_VIA_JUN	15	-0.51274	-1.06037	0.407634	0.621056
																									WP_MAPK_CASCADE	27	-0.461124	-1.05821	0.391872	0.62564
																									MARSON_FOXP3_CORE_DIRECT_TARGETS	19	-0.476654	-1.05756	0.410959	0.626244
																									WP_OXIDATIVE_DAMAGE_RESPONSE	36	-0.432287	-1.05746	0.386956	0.625451
																									REACTOME_PHASE_I_FUNCTIONALIZATION_OF_COMPOUNDS	51	-0.409072	-1.05654	0.378917	0.626783
																									HU_GENOTOXIC_DAMAGE_4HR	38	-0.427133	-1.05642	0.387844	0.626085
																									REACTOME_G_ALPHA_I_SIGNALLING_EVENTS	130	-0.362512	-1.05573	0.366623	0.626786
																									LEIN_PONS_MARKERS	62	-0.397068	-1.05501	0.366573	0.627677
																									REACTOME_PARACETAMOL_ADME	18	-0.496366	-1.05445	0.408472	0.628152
																									THEODOROU_MAMMARY_TUMORIGENESIS	15	-0.499137	-1.05123	0.418462	0.635359
																									REACTOME_OVARIAN_TUMOR_DOMAIN_PROTEASES	32	-0.433519	-1.0512	0.402047	0.634421
																									HEVNER_CORTEX_VASCULAR_ENDOTHELIAL_CELLS	15	-0.501081	-1.05005	0.423493	0.636435
																									REACTOME_NEGATIVE_REGULATION_OF_FGFR3_SIGNALING	21	-0.470822	-1.04903	0.412023	0.638012
																									REACTOME_EXTRACELLULAR_MATRIX_ORGANIZATION	127	-0.360278	-1.04767	0.36352	0.640596
																									REACTOME_THE_PHOTOTRANSDUCTION_CASCADE	16	-0.496058	-1.04566	0.428139	0.644791
																									REACTOME_NEGATIVE_REGULATION_OF_FGFR4_SIGNALING	21	-0.466792	-1.04502	0.41979	0.645555
																									IVANOVA_HEMATOPOIESIS_STEM_CELL_LONG_TERM	161	-0.347168	-1.04475	0.377475	0.645219
																									REACTOME_POSITIVE_EPIGENETIC_REGULATION_OF_RRNA_EXPRESSION	30	-0.434637	-1.0446	0.417054	0.644566
																									GOBERT_CORE_OLIGODENDROCYTE_DIFFERENTIATION	34	-0.423347	-1.0445	0.407355	0.643834
																									REACTOME_TRAF6_MEDIATED_INDUCTION_OF_TAK1_COMPLEX_WITHIN_TLR4_COMPLEX	16	-0.487545	-1.04133	0.398764	0.650968
																									REACTOME_TNF_RECEPTOR_SUPERFAMILY_TNFSF_MEMBERS_MEDIATING_NON_CANONICAL_NF_KB_PATHWAY	17	-0.489697	-1.04043	0.42812	0.652243
																									GUILLAUMOND_KLF10_TARGETS_DN	23	-0.459697	-1.03972	0.403156	0.653106
																									MORI_SMALL_PRE_BII_LYMPHOCYTE_UP	69	-0.386098	-1.03909	0.414501	0.653675
																									CHANGOLKAR_H2AFY_TARGETS_UP	45	-0.402153	-1.03877	0.390821	0.653455
																									REACTOME_RET_SIGNALING	28	-0.449435	-1.03836	0.408618	0.65347
																									PANGAS_TUMOR_SUPPRESSION_BY_SMAD1_AND_SMAD5_DN	123	-0.35185	-1.03809	0.397468	0.653133
																									PAL_PRMT5_TARGETS_DN	23	-0.461522	-1.03659	0.433878	0.656084
																									TERAO_AOX4_TARGETS_SKIN_UP	28	-0.444355	-1.0362	0.409673	0.656081
																									REACTOME_ION_HOMEOSTASIS	33	-0.432057	-1.03574	0.424597	0.6562
																									BIOCARTA_EIF4_PATHWAY	21	-0.454543	-1.03541	0.430303	0.656023
																									REACTOME_CELL_CELL_JUNCTION_ORGANIZATION	31	-0.440888	-1.03251	0.427746	0.662415
																									REACTOME_G_PROTEIN_BETA_GAMMA_SIGNALLING	27	-0.444116	-1.032	0.435435	0.662649
																									REACTOME_SIGNALING_BY_TYPE_1_INSULIN_LIKE_GROWTH_FACTOR_1_RECEPTOR_IGF1R	26	-0.450531	-1.03094	0.428781	0.664287
																									REACTOME_NEUTROPHIL_DEGRANULATION	429	-0.319502	-1.02979	0.386338	0.666179
																									SEKI_INFLAMMATORY_RESPONSE_LPS_DN	19	-0.478021	-1.02888	0.437888	0.667469
																									BROWN_MYELOID_CELL_DEVELOPMENT_UP	148	-0.348508	-1.02743	0.428753	0.670251
																									RIZ_ERYTHROID_DIFFERENTIATION_APOBEC2	15	-0.488957	-1.02641	0.4336	0.671895
																									REACTOME_FC_EPSILON_RECEPTOR_FCERI_SIGNALING	117	-0.357473	-1.02612	0.415918	0.671618
																									MATZUK_SPERMATOZOA	70	-0.37432	-1.02566	0.407913	0.671829
																									LEE_CALORIE_RESTRICTION_MUSCLE_DN	45	-0.404752	-1.02552	0.422031	0.671154
																									REACTOME_TRAFFICKING_OF_AMPA_RECEPTORS	18	-0.472888	-1.02543	0.45509	0.670375
																									BERENJENO_ROCK_SIGNALING_NOT_VIA_RHOA_UP	20	-0.471267	-1.02498	0.448584	0.670451
																									UEDA_CENTRAL_CLOCK	80	-0.373516	-1.02447	0.425	0.670789
																									CHESLER_BRAIN_HIGHEST_EXPRESSION	37	-0.415807	-1.02303	0.441308	0.6734
																									HESS_TARGETS_OF_HOXA9_AND_MEIS1_DN	81	-0.368144	-1.02258	0.412385	0.673604
																									MCBRYAN_PUBERTAL_TGFB1_TARGETS_UP	158	-0.340929	-1.02223	0.411028	0.673515
																									REACTOME_ION_CHANNEL_TRANSPORT	110	-0.355167	-1.02182	0.430712	0.673487
																									NUMATA_CSF3_SIGNALING_VIA_STAT3	18	-0.466146	-1.0214	0.449045	0.673547
																									BREDEMEYER_RAG_SIGNALING_VIA_ATM_NOT_VIA_NFKB_UP	47	-0.385885	-1.02116	0.429197	0.673112
																									REACTOME_METALLOPROTEASE_DUBS	33	-0.426801	-1.02114	0.457478	0.672175
																									GREENBAUM_E2A_TARGETS_DN	19	-0.467566	-1.02028	0.442308	0.673396
																									REACTOME_SPRY_REGULATION_OF_FGF_SIGNALING	17	-0.476887	-1.02026	0.443925	0.672421
																									REACTOME_NEGATIVE_REGULATION_OF_FGFR2_SIGNALING	21	-0.463976	-1.01878	0.464768	0.675105
																									MARTORIATI_MDM4_TARGETS_NEUROEPITHELIUM_DN	94	-0.365333	-1.01875	0.450667	0.674156
																									REACTOME_JNK_C_JUN_KINASES_PHOSPHORYLATION_AND_ACTIVATION_MEDIATED_BY_ACTIVATED_HUMAN_TAK1	22	-0.4504	-1.01863	0.446244	0.673483
																									REACTOME_RESPONSE_TO_ELEVATED_PLATELET_CYTOSOLIC_CA2	93	-0.360386	-1.01859	0.436842	0.672562
																									REACTOME_CYTOSOLIC_SENSORS_OF_PATHOGEN_ASSOCIATED_DNA	32	-0.424113	-1.01786	0.439306	0.673394
																									RIZ_ERYTHROID_DIFFERENTIATION_HEMGN	16	-0.486969	-1.01786	0.476621	0.672407
																									REACTOME_RAS_PROCESSING	24	-0.437799	-1.0177	0.441931	0.671757
																									BIOCARTA_GLEEVEC_PATHWAY	23	-0.454304	-1.01712	0.475	0.672188
																									MIKKELSEN_MEF_ICP_WITH_H3K27ME3	78	-0.36812	-1.01706	0.427027	0.671342
																									CHIARADONNA_NEOPLASTIC_TRANSFORMATION_KRAS_UP	121	-0.346529	-1.01659	0.430591	0.671452
																									REACTOME_ACTIVATED_TAK1_MEDIATES_P38_MAPK_ACTIVATION	24	-0.442932	-1.01562	0.46027	0.672889
																									BURTON_ADIPOGENESIS_8	69	-0.376099	-1.01558	0.455041	0.672002
																									REACTOME_SIGNALING_BY_MET	58	-0.385011	-1.0149	0.422283	0.672703
																									WP_FIBRIN_COMPLEMENT_RECEPTOR_3_SIGNALING_PATHWAY	37	-0.410496	-1.0139	0.4446	0.674147
																									REACTOME_BIOSYNTHESIS_OF_THE_N_GLYCAN_PRECURSOR_DOLICHOL_LIPID_LINKED_OLIGOSACCHARIDE_LLO_AND_TRANSFER_TO_A_NASCENT_PROTEIN	65	-0.377478	-1.01383	0.451303	0.673347
																									REACTOME_G_BETA_GAMMA_SIGNALLING_THROUGH_CDC42	15	-0.483864	-1.01256	0.46189	0.675491
																									WP_MRNA_PROCESSING	402	-0.313518	-1.01116	0.438674	0.67802
																									CHEN_PDGF_TARGETS	17	-0.480738	-1.00821	0.486025	0.68444
																									BURTON_ADIPOGENESIS_PEAK_AT_8HR	39	-0.41287	-1.00801	0.454545	0.683949
																									GAUSSMANN_MLL_AF4_FUSION_TARGETS_G_DN	30	-0.427649	-1.00684	0.463811	0.685919
																									WP_MICROGLIA_PATHOGEN_PHAGOCYTOSIS_PATHWAY	41	-0.402608	-1.00614	0.452211	0.686766
																									LEIN_NEURON_MARKERS	44	-0.395284	-1.00386	0.452017	0.691376
																									REACTOME_GABA_RECEPTOR_ACTIVATION	25	-0.433542	-1.00274	0.456012	0.693091
																									LIAN_LIPA_TARGETS_3M	58	-0.382331	-0.999819	0.470014	0.699397
																									WP_NUCLEAR_RECEPTORS_IN_LIPID_METABOLISM_AND_TOXICITY	17	-0.465954	-0.998962	0.491629	0.700561
																									MATZUK_SPERMATOCYTE	58	-0.379168	-0.998903	0.468056	0.699687
																									REACTOME_GABA_B_RECEPTOR_ACTIVATION	24	-0.435643	-0.99889	0.484581	0.698708
																									REACTOME_ONCOGENE_INDUCED_SENESCENCE	17	-0.466392	-0.998355	0.477612	0.698978
																									REACTOME_BIOLOGICAL_OXIDATIONS	122	-0.341052	-0.997139	0.47619	0.701036
																									GUO_TARGETS_OF_IRS1_AND_IRS2	86	-0.359212	-0.996032	0.48448	0.70273
																									REACTOME_SIGNALING_BY_FGFR4	30	-0.427951	-0.995986	0.476259	0.701828
																									TORCHIA_TARGETS_OF_EWSR1_FLI1_FUSION_TOP20_DN	18	-0.466096	-0.995292	0.486647	0.702415
																									REACTOME_INTERFERON_ALPHA_BETA_SIGNALING	20	-0.452791	-0.994786	0.489083	0.702626
																									NADLER_OBESITY_UP	56	-0.373479	-0.993347	0.458274	0.705131
																									BIOCARTA_P53_PATHWAY	15	-0.474809	-0.993332	0.492331	0.704166
																									REACTOME_GLYCOLYSIS	56	-0.37844	-0.993227	0.481698	0.703427
																									APRELIKOVA_BRCA1_TARGETS	44	-0.390639	-0.992907	0.5	0.703208
																									REACTOME_RHO_GTPASES_ACTIVATE_FORMINS	131	-0.339142	-0.992098	0.48129	0.704209
																									KUNINGER_IGF1_VS_PDGFB_TARGETS_DN	44	-0.392757	-0.991926	0.478138	0.70361
																									REACTOME_MISCELLANEOUS_TRANSPORT_AND_BINDING_EVENTS	19	-0.461659	-0.990922	0.495495	0.70503
																									REACTOME_REGULATION_OF_TP53_ACTIVITY_THROUGH_PHOSPHORYLATION	89	-0.351365	-0.990597	0.489906	0.704858
																									MCBRYAN_PUBERTAL_BREAST_4_5WK_DN	171	-0.328439	-0.990399	0.485959	0.704386
																									BIOCARTA_GSK3_PATHWAY	19	-0.452307	-0.989734	0.509091	0.705049
																									REACTOME_SIGNALING_BY_ERBB4	32	-0.410498	-0.98925	0.473919	0.705228
																									WP_SPLICING_FACTOR_NOVA_REGULATED_SYNAPTIC_PROTEINS	31	-0.41535	-0.989122	0.496423	0.704557
																									REACTOME_REGULATION_OF_TP53_ACTIVITY_THROUGH_METHYLATION	18	-0.455361	-0.988675	0.501475	0.704672
																									BRUINS_UVC_RESPONSE_EARLY_LATE	288	-0.314876	-0.988588	0.510059	0.703893
																									REACTOME_METABOLISM_OF_WATER_SOLUBLE_VITAMINS_AND_COFACTORS	100	-0.350568	-0.987868	0.476804	0.704666
																									NADLER_HYPERGLYCEMIA_AT_OBESITY	53	-0.382269	-0.987799	0.485915	0.703842
																									WANG_TARGETS_OF_MLL_CBP_FUSION_UP	42	-0.397207	-0.987309	0.490483	0.704096
																									REACTOME_SIGNALING_BY_FGFR3	31	-0.417423	-0.985724	0.492515	0.706921
																									REACTOME_GAP_JUNCTION_TRAFFICKING_AND_REGULATION	29	-0.412135	-0.985524	0.482468	0.706445
																									BIOCARTA_MPR_PATHWAY	16	-0.451514	-0.984845	0.506977	0.707165
																									DELACROIX_RAR_TARGETS_DN	21	-0.448281	-0.981142	0.504491	0.715141
																									OHGUCHI_LIVER_HNF4A_TARGETS_DN	92	-0.350162	-0.979974	0.508564	0.717088
																									BERENJENO_TRANSFORMED_BY_RHOA_DN	354	-0.30454	-0.979743	0.535068	0.716677
																									REACTOME_SUMOYLATION_OF_CHROMATIN_ORGANIZATION_PROTEINS	62	-0.365503	-0.978221	0.506241	0.719421
																									WANG_RESPONSE_TO_BEXAROTENE_UP	28	-0.420758	-0.975268	0.522963	0.725528
																									PASINI_SUZ12_TARGETS_UP	83	-0.350836	-0.975195	0.513067	0.724703
																									BIOCARTA_RAC1_PATHWAY	20	-0.435552	-0.974561	0.489796	0.725174
																									REACTOME_TGF_BETA_RECEPTOR_SIGNALING_IN_EMT_EPITHELIAL_TO_MESENCHYMAL_TRANSITION	16	-0.469968	-0.974344	0.532428	0.724693
																									WP_HEDGEHOG_SIGNALING_PATHWAY	16	-0.464335	-0.973593	0.527941	0.725429
																									OUYANG_PROSTATE_CANCER_PROGRESSION_DN	19	-0.443429	-0.973154	0.509924	0.725508
																									RASHI_RESPONSE_TO_IONIZING_RADIATION_1	38	-0.389036	-0.972455	0.510294	0.726216
																									REACTOME_ASPARAGINE_N_LINKED_GLYCOSYLATION	237	-0.316934	-0.971967	0.548503	0.726379
																									REACTOME_SULFUR_AMINO_ACID_METABOLISM	19	-0.435842	-0.971788	0.497738	0.725824
																									REACTOME_PYRUVATE_METABOLISM_AND_CITRIC_ACID_TCA_CYCLE	44	-0.382148	-0.970157	0.531519	0.72874
																									BRIDEAU_IMPRINTED_GENES	43	-0.387097	-0.969301	0.508571	0.729822
																									BIOCARTA_MTOR_PATHWAY	19	-0.444962	-0.96873	0.537984	0.730189
																									REACTOME_ENDOSOMAL_SORTING_COMPLEX_REQUIRED_FOR_TRANSPORT_ESCRT	31	-0.405843	-0.968288	0.54559	0.73022
																									REACTOME_DOWNSTREAM_SIGNAL_TRANSDUCTION	26	-0.421851	-0.968154	0.519062	0.729541
																									REACTOME_GPER1_SIGNALING	22	-0.426963	-0.968123	0.514979	0.728619
																									REACTOME_PROTEIN_METHYLATION	19	-0.44197	-0.967996	0.528788	0.727939
																									REACTOME_DOWNREGULATION_OF_TGF_BETA_RECEPTOR_SIGNALING	17	-0.458842	-0.96655	0.530516	0.730422
																									RIZ_ERYTHROID_DIFFERENTIATION_12HR	29	-0.408503	-0.965873	0.51506	0.731047
																									SCHAEFFER_SOX9_TARGETS_IN_PROSTATE_DEVELOPMENT_DN	38	-0.391256	-0.965829	0.521994	0.730164
																									REACTOME_SIGNALING_BY_NOTCH3	20	-0.438867	-0.965512	0.523664	0.729957
																									GAUSSMANN_MLL_AF4_FUSION_TARGETS_F_UP	140	-0.326662	-0.965157	0.544081	0.729804
																									MCMURRAY_TP53_HRAS_COOPERATION_RESPONSE_DN	50	-0.372054	-0.96478	0.536212	0.729689
																									REACTOME_GOLGI_TO_ER_RETROGRADE_TRANSPORT	119	-0.332919	-0.964188	0.514993	0.730163
																									PLASARI_TGFB1_TARGETS_1HR_UP	29	-0.406489	-0.963062	0.532138	0.731905
																									MCCLUNG_COCAINE_REWARD_5D	55	-0.368085	-0.962851	0.546685	0.731403
																									LIANG_HEMATOPOIESIS_STEM_CELL_NUMBER_LARGE_VS_TINY_DN	40	-0.385167	-0.962324	0.544012	0.731615
																									YAMAZAKI_TCEB3_TARGETS_UP	147	-0.325063	-0.959923	0.543532	0.736228
																									JIANG_AGING_CEREBRAL_CORTEX_UP	30	-0.403954	-0.958949	0.507463	0.737592
																									REACTOME_RNA_POLYMERASE_II_TRANSCRIPTION_TERMINATION	62	-0.360889	-0.958938	0.533887	0.73663
																									WP_EICOSANOID_METABOLISM_VIA_CYCLOOXYGENASES_COX	23	-0.423762	-0.957086	0.548485	0.740054
																									REACTOME_SUMOYLATION_OF_SUMOYLATION_PROTEINS	34	-0.400083	-0.952404	0.532527	0.75023
																									REACTOME_ANTIGEN_ACTIVATES_B_CELL_RECEPTOR_BCR_LEADING_TO_GENERATION_OF_SECOND_MESSENGERS	25	-0.414634	-0.952166	0.554381	0.749785
																									REACTOME_GAB1_SIGNALOSOME	16	-0.451199	-0.951915	0.549107	0.749382
																									MADAN_DPPA4_TARGETS	23	-0.422194	-0.949897	0.560606	0.753267
																									REACTOME_ION_TRANSPORT_BY_P_TYPE_ATPASES	39	-0.380039	-0.949803	0.540656	0.752496
																									REACTOME_AMINO_ACID_TRANSPORT_ACROSS_THE_PLASMA_MEMBRANE	22	-0.422843	-0.949507	0.550725	0.752221
																									DARWICHE_PAPILLOMA_PROGRESSION_RISK	54	-0.366338	-0.94906	0.560393	0.752323
																									HEVNER_CORTICAL_PLATE_POSTMITOTIC_NEURONS	92	-0.339127	-0.948314	0.554377	0.753039
																									REACTOME_TGF_BETA_RECEPTOR_SIGNALING_ACTIVATES_SMADS	35	-0.387483	-0.948138	0.560519	0.752427
																									BURTON_ADIPOGENESIS_PEAK_AT_16HR	41	-0.380318	-0.946583	0.552011	0.754999
																									WENG_POR_TARGETS_LIVER_DN	16	-0.444016	-0.946359	0.573596	0.754552
																									REACTOME_CELLULAR_RESPONSE_TO_HEAT_STRESS	79	-0.3451	-0.946143	0.558783	0.754034
																									REACTOME_REGULATION_OF_FZD_BY_UBIQUITINATION	17	-0.447862	-0.945381	0.579688	0.75487
																									MILI_PSEUDOPODIA	44	-0.373046	-0.943722	0.560519	0.75771
																									ICHIBA_GRAFT_VERSUS_HOST_DISEASE_D7_DN	33	-0.387094	-0.942867	0.546529	0.758687
																									HOWLIN_CITED1_TARGETS_2_DN	17	-0.436551	-0.942709	0.557895	0.758065
																									WP_AMINO_ACID_METABOLISM	78	-0.343173	-0.942401	0.587658	0.757778
																									REACTOME_SIGNALING_BY_INTERLEUKINS	240	-0.304584	-0.942385	0.624565	0.756817
																									REACTOME_TRANSPORT_TO_THE_GOLGI_AND_SUBSEQUENT_MODIFICATION	158	-0.315431	-0.939884	0.593516	0.761586
																									BIOCARTA_HER2_PATHWAY	21	-0.425889	-0.939642	0.583333	0.761115
																									REACTOME_EPHRIN_SIGNALING	17	-0.445146	-0.938317	0.567278	0.763236
																									SEKI_INFLAMMATORY_RESPONSE_LPS_UP	75	-0.342101	-0.938138	0.572988	0.76267
																									REACTOME_TAK1_DEPENDENT_IKK_AND_NF_KAPPA_B_ACTIVATION	37	-0.381068	-0.93781	0.573066	0.762416
																									REACTOME_SIGNALING_BY_FGFR1	37	-0.381497	-0.936499	0.575672	0.764414
																									REACTOME_GENE_SILENCING_BY_RNA	41	-0.373786	-0.935905	0.559712	0.764782
																									REACTOME_KERATAN_SULFATE_KERATIN_METABOLISM	24	-0.403574	-0.935775	0.598145	0.764115
																									REACTOME_ENERGY_DEPENDENT_REGULATION_OF_MTOR_BY_LKB1_AMPK	26	-0.404872	-0.935577	0.560423	0.763605
																									WP_ID_SIGNALING_PATHWAY	43	-0.366602	-0.934226	0.590141	0.765678
																									CLASPER_LYMPHATIC_VESSELS_DURING_METASTASIS_DN	16	-0.441991	-0.933849	0.569364	0.765551
																									HOFFMANN_PRE_BI_TO_LARGE_PRE_BII_LYMPHOCYTE_UP	25	-0.404823	-0.932979	0.565611	0.766542
																									REACTOME_TRANSPORT_OF_THE_SLBP_DEPENDANT_MATURE_MRNA	35	-0.376849	-0.931924	0.574101	0.768025
																									GRAESSMANN_RESPONSE_TO_MC_AND_SERUM_DEPRIVATION_DN	74	-0.343246	-0.931676	0.600279	0.767613
																									REACTOME_RESOLUTION_OF_D_LOOP_STRUCTURES	32	-0.386544	-0.931367	0.583333	0.767345
																									BIOCARTA_NUCLEARRS_PATHWAY	17	-0.44278	-0.930133	0.572072	0.769223
																									REACTOME_REGULATION_OF_PLK1_ACTIVITY_AT_G2_M_TRANSITION	85	-0.333538	-0.927515	0.592885	0.77422
																									HEVNER_CORTEX_CAUDAL_VENTRICULAR_ZONE	38	-0.374517	-0.925909	0.590395	0.776882
																									REACTOME_INTERFERON_SIGNALING	115	-0.322348	-0.925666	0.608866	0.776464
																									GERY_CEBP_TARGETS	113	-0.321342	-0.925575	0.613232	0.775674
																									DELACROIX_RAR_BOUND_ES	382	-0.286607	-0.924185	0.677528	0.777779
																									LIAN_LIPA_TARGETS_6M	70	-0.342422	-0.92347	0.588315	0.778458
																									REACTOME_REGULATION_OF_HSF1_MEDIATED_HEAT_SHOCK_RESPONSE	61	-0.346685	-0.922025	0.59375	0.780788
																									REACTOME_METABOLISM_OF_LIPIDS	476	-0.284586	-0.921567	0.721436	0.780894
																									RAO_BOUND_BY_SALL4_ISOFORM_A	119	-0.316476	-0.921339	0.64512	0.780401
																									REACTOME_SPHINGOLIPID_METABOLISM	69	-0.343304	-0.92112	0.608516	0.779895
																									REACTOME_DOWNSTREAM_SIGNALING_OF_ACTIVATED_FGFR3	15	-0.437252	-0.918486	0.584435	0.784845
																									HOLLERN_MICROACINAR_BREAST_TUMOR_UP	42	-0.367273	-0.918459	0.613139	0.783921
																									REACTOME_TRANSPORT_OF_SMALL_MOLECULES	469	-0.28242	-0.917697	0.72173	0.784614
																									REACTOME_GLOBAL_GENOME_NUCLEOTIDE_EXCISION_REPAIR_GG_NER	81	-0.326592	-0.914884	0.619363	0.789925
																									WP_SPHINGOLIPID_METABOLISM_INTEGRATED_PATHWAY	22	-0.406579	-0.914542	0.598518	0.789716
																									REACTOME_SPHINGOLIPID_DE_NOVO_BIOSYNTHESIS	21	-0.404099	-0.914518	0.6	0.788771
																									REACTOME_NUCLEAR_ENVELOPE_BREAKDOWN	47	-0.357829	-0.914387	0.599717	0.788049
																									REACTOME_ESR_MEDIATED_SIGNALING	136	-0.311109	-0.913076	0.65251	0.789971
																									HUANG_GATA2_TARGETS_DN	68	-0.336502	-0.912547	0.62111	0.790224
																									REACTOME_HSP90_CHAPERONE_CYCLE_FOR_STEROID_HORMONE_RECEPTORS_SHR_IN_THE_PRESENCE_OF_LIGAND	46	-0.358554	-0.909139	0.619658	0.796745
																									JACKSON_DNMT1_TARGETS_UP	78	-0.325853	-0.907908	0.633784	0.798452
																									REACTOME_NONHOMOLOGOUS_END_JOINING_NHEJ	59	-0.345255	-0.907229	0.630042	0.799055
																									REACTOME_PLATELET_SENSITIZATION_BY_LDL	17	-0.419619	-0.906958	0.593607	0.79868
																									REACTOME_E3_UBIQUITIN_LIGASES_UBIQUITINATE_TARGET_PROTEINS	51	-0.353506	-0.906112	0.632597	0.79954
																									REACTOME_SIGNALING_BY_PDGF	38	-0.3664	-0.905759	0.626488	0.799323
																									REACTOME_MITOTIC_PROMETAPHASE	189	-0.299738	-0.905116	0.68	0.799788
																									WP_WNT_SIGNALING_PATHWAY_WP539	92	-0.321975	-0.904039	0.661784	0.801149
																									REACTOME_SIGNAL_AMPLIFICATION	25	-0.393417	-0.903724	0.628358	0.800822
																									REACTOME_HOMOLOGOUS_DNA_PAIRING_AND_STRAND_EXCHANGE	26	-0.390524	-0.902966	0.623529	0.801563
																									REACTOME_BRANCHED_CHAIN_AMINO_ACID_CATABOLISM	19	-0.411059	-0.902595	0.607034	0.801365
																									IWANAGA_CARCINOGENESIS_BY_KRAS_PTEN_UP	152	-0.305514	-0.902371	0.68625	0.800878
																									BIOCARTA_ERK_PATHWAY	23	-0.397397	-0.901244	0.642651	0.80231
																									RASHI_NFKB1_TARGETS	19	-0.416332	-0.900392	0.613433	0.803116
																									REACTOME_MITOCHONDRIAL_FATTY_ACID_BETA_OXIDATION	32	-0.373819	-0.898863	0.619118	0.805459
																									HOWLIN_CITED1_TARGETS_1_DN	37	-0.36905	-0.898734	0.632417	0.804752
																									MIKKELSEN_MCV6_LCP_WITH_H3K4ME3	132	-0.305666	-0.897397	0.673671	0.80662
																									YAO_TEMPORAL_RESPONSE_TO_PROGESTERONE_CLUSTER_1	62	-0.334058	-0.897013	0.649283	0.806458
																									WP_ALZHEIMER_39_S_DISEASE	60	-0.339332	-0.896507	0.640278	0.806524
																									GOTZMANN_EPITHELIAL_TO_MESENCHYMAL_TRANSITION_UP	62	-0.33702	-0.896069	0.639777	0.80648
																									WP_GLYCOLYSIS_AND_GLUCONEOGENESIS	39	-0.365744	-0.895417	0.62634	0.806902
																									REACTOME_ADRENALINE_NORADRENALINE_INHIBITS_INSULIN_SECRETION	15	-0.425515	-0.894346	0.617691	0.80828
																									REACTOME_ANCHORING_OF_THE_BASAL_BODY_TO_THE_PLASMA_MEMBRANE	94	-0.316321	-0.893812	0.677291	0.80842
																									SCHLINGEMANN_SKIN_CARCINOGENESIS_TPA_UP	33	-0.370183	-0.893427	0.636503	0.808245
																									REACTOME_SIGNALING_BY_CSF3_G_CSF	22	-0.392526	-0.893289	0.628111	0.807561
																									REACTOME_TRANSPORT_OF_BILE_SALTS_AND_ORGANIC_ACIDS_METAL_IONS_AND_AMINE_COMPOUNDS	42	-0.360678	-0.892248	0.641243	0.808795
																									REACTOME_SENESCENCE_ASSOCIATED_SECRETORY_PHENOTYPE_SASP	40	-0.354672	-0.892225	0.618911	0.807872
																									WP_WNT_SIGNALING_PATHWAY_AND_PLURIPOTENCY	80	-0.323172	-0.89148	0.654987	0.808401
																									REACTOME_SUMOYLATION_OF_UBIQUITINYLATION_PROTEINS	38	-0.362986	-0.891345	0.634783	0.807719
																									REACTOME_PHASE_II_CONJUGATION_OF_COMPOUNDS	66	-0.331411	-0.891232	0.675487	0.806978
																									REACTOME_SYNTHESIS_OF_PC	24	-0.393248	-0.890258	0.625373	0.808017
																									REACTOME_O_LINKED_GLYCOSYLATION_OF_MUCINS	43	-0.352211	-0.888772	0.639276	0.810051
																									REACTOME_HATS_ACETYLATE_HISTONES	65	-0.332015	-0.888132	0.669034	0.810439
																									REACTOME_DOWNSTREAM_SIGNALING_OF_ACTIVATED_FGFR4	15	-0.421838	-0.888073	0.637224	0.809595
																									GAUSSMANN_MLL_AF4_FUSION_TARGETS_E_UP	69	-0.324569	-0.887501	0.654156	0.809937
																									REACTOME_GOLGI_ASSOCIATED_VESICLE_BIOGENESIS	53	-0.341583	-0.887265	0.659026	0.809459
																									REACTOME_REGULATION_OF_NF_KAPPA_B_SIGNALING	17	-0.413767	-0.887109	0.646965	0.808811
																									DURAND_STROMA_S_UP	216	-0.289056	-0.886384	0.750572	0.809351
																									REACTOME_N_GLYCAN_TRIMMING_IN_THE_ER_AND_CALNEXIN_CALRETICULIN_CYCLE	16	-0.409165	-0.880563	0.634036	0.820481
																									WP_NEURAL_CREST_DIFFERENTIATION	58	-0.332876	-0.878702	0.69541	0.823448
																									REACTOME_NUCLEOTIDE_CATABOLISM	31	-0.37065	-0.876638	0.663235	0.82668
																									HEVNER_CORTEX_BASAL_INTERMEDIATE_PROGENITOR_CELLS	48	-0.337478	-0.873888	0.676177	0.831346
																									VANASSE_BCL2_TARGETS_UP	26	-0.380859	-0.873332	0.65015	0.831441
																									SHETH_LIVER_CANCER_VS_TXNIP_LOSS_PAM6	46	-0.346259	-0.872924	0.665706	0.831278
																									REACTOME_PROTEIN_UBIQUITINATION	71	-0.321549	-0.872301	0.683288	0.831607
																									REACTOME_DNA_DOUBLE_STRAND_BREAK_RESPONSE	67	-0.323833	-0.871919	0.707547	0.831389
																									RASHI_RESPONSE_TO_IONIZING_RADIATION_5	115	-0.303304	-0.870983	0.737245	0.832387
																									HEVNER_CORTEX_RADIAL_GLIA_PROGENITORS	388	-0.272304	-0.870072	0.836956	0.833307
																									BURTON_ADIPOGENESIS_2	66	-0.324192	-0.869797	0.680398	0.832863
																									HOWLIN_CITED1_TARGETS_2_UP	17	-0.415426	-0.86959	0.634873	0.832276
																									WP_SPHINGOLIPID_METABOLISM_OVERVIEW	21	-0.391886	-0.869532	0.656627	0.831413
																									REACTOME_BETA_CATENIN_PHOSPHORYLATION_CASCADE	17	-0.406774	-0.868219	0.684366	0.833037
																									BREDEMEYER_RAG_SIGNALING_VIA_ATM_NOT_VIA_NFKB_DN	37	-0.351894	-0.866951	0.662222	0.834583
																									REACTOME_ACTIVATION_OF_IRF3_IRF7_MEDIATED_BY_TBK1_IKBKE	17	-0.409256	-0.866285	0.649922	0.834937
																									LIM_MAMMARY_LUMINAL_MATURE_DN	75	-0.310945	-0.864203	0.724092	0.838095
																									REACTOME_DEUBIQUITINATION	235	-0.276826	-0.864165	0.794749	0.837199
																									REACTOME_TNFS_BIND_THEIR_PHYSIOLOGICAL_RECEPTORS	21	-0.385506	-0.86268	0.657188	0.839082
																									REACTOME_SUMOYLATION_OF_DNA_REPLICATION_PROTEINS	42	-0.343224	-0.862385	0.674856	0.838693
																									REACTOME_NEGATIVE_REGULATION_OF_MAPK_PATHWAY	43	-0.343745	-0.862196	0.68777	0.838105
																									REACTOME_VLDLR_INTERNALISATION_AND_DEGRADATION	17	-0.405054	-0.861454	0.678843	0.838651
																									WAKABAYASHI_ADIPOGENESIS_PPARG_RXRA_BOUND_WITH_H4K20ME1_MARK	143	-0.291634	-0.861423	0.782497	0.837752
																									REACTOME_FANCONI_ANEMIA_PATHWAY	36	-0.35025	-0.860617	0.676077	0.83842
																									FOSTER_KDM1A_TARGETS_DN	188	-0.283987	-0.858326	0.803483	0.842031
																									REACTOME_TRANSLESION_SYNTHESIS_BY_POLH	19	-0.389975	-0.85768	0.670866	0.842315
																									STEGER_ADIPOGENESIS_UP	15	-0.41423	-0.85585	0.669797	0.84492
																									REACTOME_NUCLEAR_EVENTS_KINASE_AND_TRANSCRIPTION_FACTOR_ACTIVATION	27	-0.362576	-0.854317	0.685888	0.846923
																									REACTOME_DOWNSTREAM_SIGNALING_OF_ACTIVATED_FGFR1	17	-0.397506	-0.853104	0.667702	0.84827
																									MEISSNER_NPC_HCP_WITH_H3K4ME2_AND_H3K27ME3	132	-0.288679	-0.852776	0.80102	0.847962
																									BRACHAT_RESPONSE_TO_CAMPTOTHECIN_UP	24	-0.376254	-0.85275	0.675595	0.84704
																									REACTOME_DISASSEMBLY_OF_THE_DESTRUCTION_COMPLEX_AND_RECRUITMENT_OF_AXIN_TO_THE_MEMBRANE	25	-0.363879	-0.85212	0.695324	0.847289
																									RIZ_ERYTHROID_DIFFERENTIATION	77	-0.308932	-0.852109	0.730094	0.846343
																									REACTOME_TRISTETRAPROLIN_TTP_ZFP36_BINDS_AND_DESTABILIZES_MRNA	16	-0.405969	-0.85099	0.675969	0.847568
																									REACTOME_G_ALPHA_S_SIGNALLING_EVENTS	64	-0.314806	-0.848468	0.732673	0.851538
																									REACTOME_THROMBIN_SIGNALLING_THROUGH_PROTEINASE_ACTIVATED_RECEPTORS_PARS	25	-0.369822	-0.847916	0.688889	0.851644
																									REACTOME_DOWNSTREAM_SIGNALING_OF_ACTIVATED_FGFR2	15	-0.411389	-0.846122	0.698758	0.854088
																									REACTOME_GLUCONEOGENESIS	29	-0.356802	-0.843525	0.704992	0.858194
																									STARK_HYPPOCAMPUS_22Q11_DELETION_UP	45	-0.326651	-0.842744	0.730825	0.858683
																									REACTOME_DEGRADATION_OF_THE_EXTRACELLULAR_MATRIX	47	-0.327947	-0.84157	0.707914	0.859948
																									REACTOME_COPI_DEPENDENT_GOLGI_TO_ER_RETROGRADE_TRAFFIC	87	-0.301584	-0.841256	0.762983	0.859563
																									WANG_IMMORTALIZED_BY_HOXA9_AND_MEIS1_UP	26	-0.361016	-0.839277	0.717262	0.862349
																									REACTOME_DNA_DOUBLE_STRAND_BREAK_REPAIR	151	-0.281829	-0.837427	0.824651	0.864875
																									SHETH_LIVER_CANCER_VS_TXNIP_LOSS_PAM4	205	-0.270108	-0.837418	0.854265	0.863918
																									SASAI_RESISTANCE_TO_NEOPLASTIC_TRANSFROMATION	39	-0.336492	-0.837088	0.726106	0.863536
																									REACTOME_SIGNALING_BY_NUCLEAR_RECEPTORS	174	-0.27924	-0.83644	0.82236	0.863812
																									REACTOME_GLUCOSE_METABOLISM	74	-0.30838	-0.8356	0.793872	0.864431
																									CHEBOTAEV_GR_TARGETS_UP	66	-0.309851	-0.834482	0.753053	0.865564
																									MIKKELSEN_NPC_HCP_WITH_H3K4ME3_AND_H3K27ME3	97	-0.295958	-0.833398	0.78629	0.866594
																									GAUSSMANN_MLL_AF4_FUSION_TARGETS_C_DN	16	-0.391972	-0.833165	0.712166	0.866064
																									WP_CYTOKINES_AND_INFLAMMATORY_RESPONSE	16	-0.400491	-0.831926	0.691108	0.867421
																									HEVNER_INTERMEDIATE_ZONE_AND_UP_POSTMITOTIC_PROJECTION_NEURONS	36	-0.340049	-0.830062	0.741935	0.869864
																									REACTOME_ENDOGENOUS_STEROLS	16	-0.395695	-0.827379	0.706422	0.873762
																									REACTOME_SUMOYLATION_OF_RNA_BINDING_PROTEINS	46	-0.327314	-0.827147	0.769339	0.873198
																									CHYLA_CBFA2T3_TARGETS_DN	190	-0.270638	-0.825772	0.860377	0.874611
																									REACTOME_INTERLEUKIN_6_FAMILY_SIGNALING	17	-0.379213	-0.822556	0.717391	0.879503
																									REACTOME_SIGNAL_TRANSDUCTION_BY_L1	18	-0.378225	-0.822506	0.733624	0.878598
																									WP_HEART_DEVELOPMENT	26	-0.34856	-0.821653	0.741018	0.879161
																									REACTOME_CA2_PATHWAY	35	-0.34148	-0.820882	0.747801	0.879478
																									REACTOME_ACTIVATION_OF_KAINATE_RECEPTORS_UPON_GLUTAMATE_BINDING	23	-0.365008	-0.817918	0.733234	0.883705
																									REACTOME_INITIATION_OF_NUCLEAR_ENVELOPE_NE_REFORMATION	17	-0.386594	-0.816443	0.73125	0.885246
																									CUI_TCF21_TARGETS_UP	25	-0.361111	-0.813164	0.747678	0.890011
																									MIKKELSEN_NPC_LCP_WITH_H3K4ME3	42	-0.327407	-0.813086	0.751763	0.889142
																									BOYLAN_MULTIPLE_MYELOMA_C_UP	49	-0.315789	-0.812157	0.799427	0.889742
																									REACTOME_DEACTIVATION_OF_THE_BETA_CATENIN_TRANSACTIVATING_COMPLEX	29	-0.344532	-0.811702	0.751903	0.88951
																									REACTOME_COPI_MEDIATED_ANTEROGRADE_TRANSPORT	85	-0.28985	-0.81124	0.848238	0.889313
																									VANLOO_SP3_TARGETS_DN	82	-0.293396	-0.810749	0.815013	0.88913
																									REACTOME_HOMOLOGY_DIRECTED_REPAIR	124	-0.278203	-0.8099	0.86352	0.889561
																									REACTOME_AURKA_ACTIVATION_BY_TPX2	70	-0.30123	-0.808964	0.796681	0.890117
																									REACTOME_ROLE_OF_PHOSPHOLIPIDS_IN_PHAGOCYTOSIS	22	-0.360415	-0.808611	0.741935	0.889729
																									DARWICHE_PAPILLOMA_RISK_LOW_DN	144	-0.271962	-0.80781	0.863291	0.890076
																									REACTOME_INACTIVATION_OF_CSF3_G_CSF_SIGNALING	18	-0.380212	-0.807422	0.735938	0.889761
																									BYSTRYKH_HEMATOPOIESIS_STEM_CELL_AND_BRAIN_QTL_TRANS	137	-0.269734	-0.806356	0.877215	0.890611
																									REACTOME_PROCESSING_OF_DNA_DOUBLE_STRAND_BREAK_ENDS	81	-0.288109	-0.806212	0.82973	0.889884
																									GUILLAUMOND_KLF10_TARGETS_UP	37	-0.325045	-0.804825	0.771955	0.891188
																									BURTON_ADIPOGENESIS_10	29	-0.35195	-0.804042	0.759398	0.891492
																									MCCLUNG_DELTA_FOSB_TARGETS_8WK	41	-0.320228	-0.803879	0.783099	0.890764
																									BIOCARTA_WNT_PATHWAY	22	-0.357367	-0.803539	0.772455	0.890371
																									BURTON_ADIPOGENESIS_PEAK_AT_0HR	57	-0.305121	-0.802159	0.796919	0.891699
																									WP_HYPERTROPHY_MODEL	17	-0.376057	-0.802157	0.745656	0.890737
																									RUAN_RESPONSE_TO_TNF_DN	66	-0.297623	-0.800579	0.837302	0.892304
																									MATZUK_MALE_REPRODUCTION_SERTOLI	16	-0.386607	-0.800552	0.764179	0.891383
																									WP_PARKINSON_39_S_DISEASE	33	-0.338463	-0.800459	0.784682	0.890576
																									MIKKELSEN_IPS_ICP_WITH_H3K4ME3_AND_H327ME3	52	-0.314729	-0.799815	0.811881	0.89067
																									REACTOME_APOPTOTIC_FACTOR_MEDIATED_RESPONSE	17	-0.370005	-0.799563	0.748457	0.890111
																									CHIARADONNA_NEOPLASTIC_TRANSFORMATION_KRAS_CDC25_DN	40	-0.319983	-0.796588	0.780415	0.893771
																									REACTOME_G_BETA_GAMMA_SIGNALLING_THROUGH_PI3KGAMMA	20	-0.36719	-0.796379	0.74772	0.893146
																									LIN_NPAS4_TARGETS_DN	49	-0.306782	-0.793425	0.814867	0.896832
																									CHESLER_BRAIN_QTL_CIS	65	-0.300443	-0.793382	0.835325	0.895954
																									REACTOME_METABOLISM_OF_CARBOHYDRATES	214	-0.25862	-0.792654	0.928571	0.896121
																									VANOEVELEN_MYOGENESIS_SIN3A_TARGETS	211	-0.257894	-0.791197	0.908876	0.897363
																									REACTOME_GLYCEROPHOSPHOLIPID_BIOSYNTHESIS	96	-0.281595	-0.789426	0.846774	0.89919
																									WP_FACTORS_AND_PATHWAYS_AFFECTING_INSULIN_LIKE_GROWTH_FACTOR_IGF1_AKT_SIGNALING	27	-0.338145	-0.789316	0.782609	0.898379
																									REACTOME_ELASTIC_FIBRE_FORMATION	22	-0.34909	-0.788419	0.780488	0.89876
																									QI_HYPOXIA	119	-0.270062	-0.78259	0.901015	0.906606
																									DARWICHE_SQUAMOUS_CELL_CARCINOMA_DN	150	-0.262994	-0.782035	0.9201	0.906495
																									WP_WNT_SIGNALING_IN_KIDNEY_DISEASE	33	-0.31416	-0.779238	0.816474	0.909622
																									REACTOME_TRANSPORT_OF_VITAMINS_NUCLEOSIDES_AND_RELATED_MOLECULES	30	-0.328151	-0.777744	0.81085	0.910863
																									WP_GLYCEROLIPIDS_AND_GLYCEROPHOSPHOLIPIDS_WP5296	21	-0.351676	-0.776466	0.793741	0.911784
																									IVANOVA_HEMATOPOIESIS_EARLY_PROGENITOR	418	-0.240034	-0.774784	0.991031	0.913246
																									REACTOME_RNA_POLYMERASE_I_TRANSCRIPTION	45	-0.307616	-0.774199	0.847242	0.913096
																									GAUSSMANN_MLL_AF4_FUSION_TARGETS_D_UP	26	-0.332908	-0.773894	0.805389	0.912548
																									REACTOME_MYOGENESIS	16	-0.368247	-0.773746	0.770312	0.911805
																									LANDIS_ERBB2_BREAST_TUMORS_65_UP	21	-0.353818	-0.772994	0.815714	0.911857
																									MEISSNER_NPC_HCP_WITH_H3K4ME2	313	-0.245444	-0.7723	0.967306	0.911898
																									REACTOME_RAF_INDEPENDENT_MAPK1_3_ACTIVATION	21	-0.344743	-0.772049	0.793157	0.91127
																									WP_GLYCEROLIPIDS_AND_GLYCEROPHOSPHOLIPIDS_WP4345	21	-0.351676	-0.771645	0.795217	0.910859
																									REACTOME_PROTEIN_LOCALIZATION	93	-0.275756	-0.770262	0.869221	0.911806
																									REACTOME_METABOLISM_OF_STEROID_HORMONES	23	-0.343892	-0.76964	0.806015	0.91173
																									REACTOME_KINESINS	48	-0.301529	-0.767254	0.838565	0.914048
																									REACTOME_ER_TO_GOLGI_ANTEROGRADE_TRANSPORT	133	-0.259784	-0.765867	0.94473	0.914883
																									REACTOME_CYTOCHROME_P450_ARRANGED_BY_SUBSTRATE_TYPE	27	-0.322235	-0.76544	0.804094	0.914513
																									REACTOME_SIGNALING_BY_INSULIN_RECEPTOR	51	-0.293734	-0.764335	0.852063	0.915028
																									YAO_TEMPORAL_RESPONSE_TO_PROGESTERONE_CLUSTER_8	44	-0.303555	-0.7632	0.832353	0.915605
																									HEVNER_SUBVENTRICULAR_ZONE_AND_UP_NEURON_FATE_COMMITTED_CELLS	27	-0.329744	-0.762922	0.786127	0.915013
																									REACTOME_FORMATION_OF_THE_BETA_CATENIN_TCF_TRANSACTIVATING_COMPLEX	23	-0.335492	-0.760143	0.808282	0.917622
																									REACTOME_G2_M_DNA_DAMAGE_CHECKPOINT	83	-0.275243	-0.759076	0.907357	0.918075
																									CAIRO_PML_TARGETS_BOUND_BY_MYC_UP	21	-0.348079	-0.758405	0.805136	0.917969
																									BERENJENO_TRANSFORMED_BY_RHOA_REVERSIBLY_DN	27	-0.320611	-0.757673	0.814985	0.917955
																									REACTOME_SIGNALING_BY_HIPPO	19	-0.350976	-0.756525	0.80458	0.918566
																									BIOCARTA_P38MAPK_PATHWAY	32	-0.317627	-0.756081	0.811404	0.918202
																									WP_ONE_CARBON_METABOLISM	25	-0.322408	-0.755489	0.835114	0.917984
																									REACTOME_G_ALPHA_Z_SIGNALLING_EVENTS	21	-0.340386	-0.755285	0.821221	0.917288
																									BIOCARTA_ATRBRCA_PATHWAY	18	-0.349525	-0.749338	0.787923	0.923641
																									LEE_CALORIE_RESTRICTION_NEOCORTEX_UP	56	-0.284116	-0.745683	0.878702	0.927067
																									REACTOME_TRANS_GOLGI_NETWORK_VESICLE_BUDDING	67	-0.275261	-0.742789	0.905995	0.929557
																									REACTOME_SYNTHESIS_OF_PIPS_AT_THE_GOLGI_MEMBRANE	15	-0.352772	-0.741667	0.836795	0.929896
																									REACTOME_PURINE_CATABOLISM	16	-0.349309	-0.736973	0.837712	0.934303
																									JIANG_AGING_HYPOTHALAMUS_DN	31	-0.304592	-0.736826	0.867164	0.933491
																									LEIN_MIDBRAIN_MARKERS	49	-0.289356	-0.736074	0.872727	0.933345
																									WANG_TARGETS_OF_MLL_CBP_FUSION_DN	44	-0.296045	-0.735887	0.86795	0.932599
																									REACTOME_MITOCHONDRIAL_CALCIUM_ION_TRANSPORT	17	-0.343189	-0.732249	0.803459	0.935523
																									REACTOME_MET_PROMOTES_CELL_MOTILITY	22	-0.322709	-0.730152	0.851908	0.936811
																									REACTOME_TRANSCRIPTIONAL_REGULATION_BY_SMALL_RNAS	33	-0.304192	-0.725662	0.883788	0.940599
																									REICHERT_MITOSIS_LIN9_TARGETS	27	-0.311635	-0.725141	0.869692	0.940184
																									REACTOME_CLASS_I_PEROXISOMAL_MEMBRANE_PROTEIN_IMPORT	17	-0.340746	-0.723678	0.85277	0.940696
																									REACTOME_RECRUITMENT_OF_NUMA_TO_MITOTIC_CENTROSOMES	85	-0.257476	-0.722584	0.942436	0.940882
																									KAMIKUBO_MYELOID_MN1_NETWORK	19	-0.328291	-0.713314	0.861154	0.948936
																									REACTOME_CHAPERONIN_MEDIATED_PROTEIN_FOLDING	31	-0.301089	-0.711984	0.891813	0.949137
																									BRUINS_UVC_RESPONSE_MIDDLE	93	-0.251158	-0.711097	0.959583	0.948954
																									REACTOME_HDR_THROUGH_HOMOLOGOUS_RECOMBINATION_HRR	56	-0.273318	-0.709558	0.930362	0.949376
																									REACTOME_HDR_THROUGH_SINGLE_STRAND_ANNEALING_SSA	35	-0.28821	-0.706808	0.88244	0.950925
																									RUAN_RESPONSE_TO_TNF_TROGLITAZONE_DN	31	-0.29851	-0.706471	0.896714	0.950277
																									QUINTENS_EMBRYONIC_BRAIN_RESPONSE_TO_IR	75	-0.257309	-0.701028	0.954301	0.954208
																									REACTOME_BUTYRATE_RESPONSE_FACTOR_1_BRF1_BINDS_AND_DESTABILIZES_MRNA	16	-0.327611	-0.700968	0.859492	0.953288
																									REACTOME_O_LINKED_GLYCOSYLATION	70	-0.252232	-0.683338	0.967514	0.966252
																									WOTTON_RUNX_TARGETS_UP	17	-0.315074	-0.682595	0.88959	0.965833
																									LANDIS_ERBB2_BREAST_TUMORS_65_DN	31	-0.280988	-0.675676	0.931287	0.969633
																									TERAO_AOX4_TARGETS_HG_UP	26	-0.286779	-0.674112	0.923653	0.969705
																									WP_P38_MAPK_SIGNALING_PATHWAY	33	-0.272943	-0.669614	0.942899	0.971734
																									WP_EICOSANOID_METABOLISM_VIA_LIPOXYGENASES_LOX	22	-0.299694	-0.668795	0.919523	0.97125
																									MEISSNER_ES_ICP_WITH_H3K4ME3	27	-0.284919	-0.657093	0.933726	0.977274
																									MIKKELSEN_MEF_HCP_WITH_H3_UNMETHYLATED	68	-0.245693	-0.657068	0.966387	0.976307
																									BERENJENO_TRANSFORMED_BY_RHOA_FOREVER_UP	20	-0.297978	-0.656689	0.915351	0.975553
																									BOYLAN_MULTIPLE_MYELOMA_D_CLUSTER_UP	24	-0.289834	-0.656588	0.925501	0.974623
																									MEISSNER_NPC_ICP_WITH_H3K4ME3	19	-0.297635	-0.656489	0.917665	0.97371
																									BERENJENO_TRANSFORMED_BY_RHOA_FOREVER_DN	26	-0.285065	-0.652626	0.918306	0.974899
																									REACTOME_METABOLISM_OF_COFACTORS	15	-0.316135	-0.650824	0.885895	0.9749
																									REACTOME_NUCLEAR_PORE_COMPLEX_NPC_DISASSEMBLY	32	-0.272655	-0.650404	0.953938	0.974151
																									ZHENG_IL22_SIGNALING_DN	24	-0.279324	-0.64991	0.926254	0.973422
																									CHEN_ETV5_TARGETS_TESTIS	17	-0.304998	-0.648787	0.912173	0.973041
																									MEISSNER_NPC_HCP_WITH_H3K4ME3_AND_H3K27ME3	71	-0.238981	-0.648121	0.976648	0.97241
																									GROSS_ELK3_TARGETS_UP	23	-0.288811	-0.648068	0.927357	0.971469
																									REACTOME_THROMBOXANE_SIGNALLING_THROUGH_TP_RECEPTOR	19	-0.300274	-0.645479	0.899853	0.9718
																									REACTOME_GLYOXYLATE_METABOLISM_AND_GLYCINE_DEGRADATION	21	-0.287598	-0.645459	0.933434	0.970845
																									REACTOME_MITOTIC_PROPHASE	104	-0.222441	-0.636239	0.994917	0.974315
																									REACTOME_ERK_MAPK_TARGETS	19	-0.28289	-0.617506	0.963134	0.981122
																									REACTOME_AMPLIFICATION_OF_SIGNAL_FROM_THE_KINETOCHORES	93	-0.220946	-0.616298	0.998667	0.980608
																									BIOCARTA_G2_PATHWAY	21	-0.274414	-0.608723	0.937591	0.98231
																									KUNINGER_IGF1_VS_PDGFB_TARGETS_UP	48	-0.237491	-0.607363	0.978873	0.981773
																									REACTOME_GLYCOSAMINOGLYCAN_METABOLISM	83	-0.218203	-0.596093	1	0.984241
																									HEVNER_CORTEX_ROSTRAL_CORTICAL_PLATE	22	-0.256346	-0.586971	0.958333	0.985787
																									WP_TRIACYLGLYCERIDE_SYNTHESIS	20	-0.252669	-0.550508	0.970282	0.992386
																									REACTOME_SIGNALING_BY_RETINOIC_ACID	30	-0.221874	-0.52629	0.985528	0.994843
																									TERAO_AOX4_TARGETS_SKIN_DN	17	-0.232305	-0.498739	0.985119	0.996511
																									REACTOME_GLYCOSPHINGOLIPID_CATABOLISM	28	-0.204234	-0.483503	1	0.996606

## Sheet: scRNAseq epi clusters
Supplemental Table 5B. GSEA analysis for single cell RNA-seq analysis - epithelial clusters only
Target pathways differentially regulated by HMGA1 in CDX-Cre ERT2 Apc fl/fl Hmga1+/+ or Hmga1+/- or Hmga1-/- mouse proximal colon (enriched for crypt cells); statistics calculated by GSEA program.
	Up-regulated Hallmark Pathways by HMGA1									Down-regulated Hallmark Pathways by HMGA1							Up-regulated Curated Pathways by HMGA1								Down-regulated Curated Pathways by HMGA1
	NAME	SIZE	ES	NES	NOM p-val	FDR q-val				NAME	SIZE	ES	NES	NOM p-val	FDR q-val		NAME	SIZE	ES	NES	NOM p-val	FDR q-val			NAME	SIZE	ES	NES	NOM p-val	FDR q-val
	HALLMARK_INTERFERON_ALPHA_RESPONSE	89	0.687519	2.26577	0	0				HALLMARK_FATTY_ACID_METABOLISM	135	-0.588212	-1.70705	0	0.01037		WP_CYTOPLASMIC_RIBOSOMAL_PROTEINS	77	0.872603	2.83745	0	0			IKEDA_MIR30_TARGETS_UP	110	-0.677586	-1.90698	0	0.0232308
	HALLMARK_INTERFERON_GAMMA_RESPONSE	180	0.492072	1.72417	0	0.0258561				HALLMARK_PROTEIN_SECRETION	92	-0.591132	-1.64225	0	0.0155738		REACTOME_NONSENSE_MEDIATED_DECAY_NMD	113	0.774181	2.68812	0	0			REACTOME_BINDING_AND_UPTAKE_OF_LIGANDS_BY_SCAVENGER_RECEPTORS	26	-0.812947	-1.89798	0	0.0158102
	HALLMARK_DNA_REPAIR	145	0.485247	1.668	0	0.027928				HALLMARK_ADIPOGENESIS	182	-0.541746	-1.61323	0	0.0161742		REACTOME_NONSENSE_MEDIATED_DECAY_NMD_INDEPENDENT_OF_THE_EXON_JUNCTION_COMPLEX_EJC	93	0.818511	2.65392	0	0			YAO_TEMPORAL_RESPONSE_TO_PROGESTERONE_CLUSTER_2	41	-0.739614	-1.85457	0	0.0282216
	HALLMARK_PANCREAS_BETA_CELLS	22	0.548215	1.4246	0.0820895	0.0971826				HALLMARK_MITOTIC_SPINDLE	199	-0.538205	-1.61058	0	0.0123746		REACTOME_EUKARYOTIC_TRANSLATION_INITIATION	118	0.74858	2.64725	0	0			REACTOME_FCGAMMA_RECEPTOR_FCGR_DEPENDENT_PHAGOCYTOSIS	76	-0.676271	-1.84356	0	0.0267616
	HALLMARK_UNFOLDED_PROTEIN_RESPONSE	111	0.412087	1.38051	0.0254237	0.100064				HALLMARK_HEME_METABOLISM	158	-0.543947	-1.59957	0	0.0114278		REACTOME_MAJOR_PATHWAY_OF_RRNA_PROCESSING_IN_THE_NUCLEOLUS_AND_CYTOSOL	176	0.716606	2.6	0	0			REACTOME_BIOLOGICAL_OXIDATIONS	122	-0.645995	-1.83774	0	0.025122
	HALLMARK_ANGIOGENESIS	25	0.465066	1.24677	0.15873	0.178109				HALLMARK_UV_RESPONSE_DN	125	-0.551936	-1.59198	0.00114416	0.0107536		REACTOME_TRANSLATION	226	0.695787	2.57258	0	0			REACTOME_CITRIC_ACID_CYCLE_TCA_CYCLE	22	-0.813795	-1.83178	0	0.022952
	HALLMARK_ALLOGRAFT_REJECTION	168	0.328501	1.17419	0.142857	0.235392				HALLMARK_HYPOXIA	171	-0.531399	-1.56698	0.0010929	0.0146652		BILANGES_SERUM_AND_RAPAMYCIN_SENSITIVE_GENES	66	0.747912	2.2924	0	0.000185136			IKEDA_MIR1_TARGETS_UP	52	-0.700845	-1.82538	0	0.0229889
	HALLMARK_MYC_TARGETS_V1	192	0.324239	1.15379	0.130435	0.231854				HALLMARK_BILE_ACID_METABOLISM	81	-0.556777	-1.52376	0.00734394	0.0242315		YAO_TEMPORAL_RESPONSE_TO_PROGESTERONE_CLUSTER_13	175	0.61785	2.23078	0	0.000669657			STARK_PREFRONTAL_CORTEX_22Q11_DELETION_UP	168	-0.613212	-1.8116	0	0.0254683
	HALLMARK_INFLAMMATORY_RESPONSE	163	0.296627	1.05403	0.336538	0.359319				HALLMARK_ANDROGEN_RESPONSE	91	-0.533757	-1.48338	0.00835322	0.0380726		ZEMEK_IMMUNE_CHECKPOINT_BLOCKADE_OVARIAN_CANCER_OVERLAP_UP	90	0.650021	2.21029	0	0.000733227			PLASARI_TGFB1_SIGNALING_VIA_NFIC_1HR_DN	86	-0.657708	-1.81025	0	0.0232553
	HALLMARK_WNT_BETA_CATENIN_SIGNALING	36	0.264482	0.752159	0.844444	0.937851				HALLMARK_ESTROGEN_RESPONSE_LATE	163	-0.499917	-1.46702	0.0079636	0.0417726		MODY_HIPPOCAMPUS_PRENATAL	41	0.757117	2.20684	0	0.000784455			WP_FATTY_ACID_BETA_OXIDATION	31	-0.749235	-1.79687	0.00136426	0.0283604
										HALLMARK_PEROXISOME	92	-0.519405	-1.4357	0.0164512	0.0587118		ICHIBA_GRAFT_VERSUS_HOST_DISEASE_D7_UP	121	0.636432	2.19974	0	0.00104484			REACTOME_EPHB_MEDIATED_FORWARD_SIGNALING	34	-0.720481	-1.79617	0	0.0262039
										HALLMARK_OXIDATIVE_PHOSPHORYLATION	193	-0.458596	-1.38425	0.0111982	0.0952757		REACTOME_ACTIVATION_OF_THE_MRNA_UPON_BINDING_OF_THE_CAP_BINDING_COMPLEX_AND_EIFS_AND_SUBSEQUENT_BINDING_TO_43S	61	0.720716	2.19848	0	0.00106094			WP_TCA_CYCLE	30	-0.754517	-1.79503	0.00132802	0.0249476
										HALLMARK_APICAL_JUNCTION	155	-0.469159	-1.37345	0.0167785	0.0984843		REACTOME_ANTIMICROBIAL_PEPTIDES	33	0.763861	2.18098	0	0.00147773			REACTOME_RHO_GTPASES_ACTIVATE_WASPS_AND_WAVES	31	-0.755668	-1.79222	0.0025974	0.0244621
										HALLMARK_UV_RESPONSE_UP	136	-0.472626	-1.36528	0.0264977	0.0995608		ZEMEK_IMMUNE_CHECKPOINT_BLOCKADE_OVARIAN_CANCER_RENCA_UP	92	0.647342	2.16618	0	0.0018133			DURCHDEWALD_SKIN_CARCINOGENESIS_DN	239	-0.592976	-1.7808	0	0.0288958
										HALLMARK_ESTROGEN_RESPONSE_EARLY	171	-0.455961	-1.34445	0.0268757	0.117136		REACTOME_MITOCHONDRIAL_TRANSLATION	89	0.627504	2.09927	0	0.00696787			GOTZMANN_EPITHELIAL_TO_MESENCHYMAL_TRANSITION_DN	197	-0.597539	-1.77283	0	0.0312992
										HALLMARK_PI3K_AKT_MTOR_SIGNALING	97	-0.462794	-1.29513	0.0811124	0.174425		KIM_GLIS2_TARGETS_UP	67	0.639602	2.07739	0	0.0105911			WP_MITOCHONDRIAL_LONG_CHAIN_FATTY_ACID_BETA_OXIDATION	16	-0.819173	-1.76141	0.00140647	0.0366651
										HALLMARK_IL2_STAT5_SIGNALING	184	-0.429611	-1.28196	0.0537871	0.18409		REACTOME_IMMUNOREGULATORY_INTERACTIONS_BETWEEN_A_LYMPHOID_AND_A_NON_LYMPHOID_CELL	73	0.623662	1.99377	0	0.0314382			REACTOME_PHASE_II_CONJUGATION_OF_COMPOUNDS	66	-0.658644	-1.76123	0	0.0345083
										HALLMARK_APOPTOSIS	149	-0.442206	-1.27775	0.0553672	0.180367		REACTOME_ANTIGEN_PROCESSING_CROSS_PRESENTATION	73	0.621437	1.97924	0	0.0352516			SCHAEFFER_SOX9_TARGETS_IN_PROSTATE_DEVELOPMENT_DN	38	-0.705532	-1.75452	0.00131234	0.0366243
										HALLMARK_KRAS_SIGNALING_UP	162	-0.425247	-1.26232	0.0815402	0.194412		WORSCHECH_TUMOR_EVASION_AND_TOLEROGENICITY_UP	25	0.716539	1.9367	0.00775194	0.0485567			BIOCARTA_ECM_PATHWAY	20	-0.792777	-1.75144	0.00139082	0.0362631
										HALLMARK_TGF_BETA_SIGNALING	50	-0.482483	-1.25216	0.150253	0.201315		CASTELLANO_NRAS_TARGETS_UP	62	0.604484	1.89235	0	0.0729778			MARTORIATI_MDM4_TARGETS_FETAL_LIVER_DN	453	-0.557055	-1.74225	0	0.0401616
										HALLMARK_G2M_CHECKPOINT	192	-0.396362	-1.19439	0.132812	0.302122		REACTOME_FGFR2_ALTERNATIVE_SPLICING	17	0.745786	1.88094	0.0034965	0.0770812			BIOCARTA_FCER1_PATHWAY	36	-0.705671	-1.73994	0	0.0399306
										HALLMARK_TNFA_SIGNALING_VIA_NFKB	184	-0.392522	-1.17856	0.129244	0.323568		REACTOME_ROS_AND_RNS_PRODUCTION_IN_PHAGOCYTES	29	0.676551	1.87416	0.00408163	0.077309			REACTOME_RHO_GTPASES_ACTIVATE_IQGAPS	26	-0.73882	-1.73911	0.00276625	0.0387941
										HALLMARK_SPERMATOGENESIS	81	-0.426881	-1.16901	0.206024	0.330517		REACTOME_CROSS_PRESENTATION_OF_SOLUBLE_EXOGENOUS_ANTIGENS_ENDOSOMES	44	0.604562	1.82355	0.00938967	0.107282			REACTOME_N_GLYCAN_ANTENNAE_ELONGATION_IN_THE_MEDIAL_TRANS_GOLGI	20	-0.778916	-1.73566	0	0.039005
										HALLMARK_GLYCOLYSIS	178	-0.380316	-1.1395	0.21547	0.386145		REACTOME_CHEMOKINE_RECEPTORS_BIND_CHEMOKINES	31	0.689109	1.82205	0.00952381	0.103448			REACTOME_CYTOPROTECTION_BY_HMOX1	51	-0.668842	-1.73498	0	0.0380763
										HALLMARK_MYOGENESIS	136	-0.389975	-1.13902	0.222851	0.371665		REACTOME_TRANSFERRIN_ENDOCYTOSIS_AND_RECYCLING	25	0.67802	1.79578	0.00404858	0.121239			BILANGES_SERUM_SENSITIVE_VIA_TSC2	29	-0.713351	-1.73477	0.00134228	0.0367767
										HALLMARK_XENOBIOTIC_METABOLISM	155	-0.382771	-1.1254	0.242222	0.389531		GRAESSMANN_RESPONSE_TO_MC_AND_SERUM_DEPRIVATION_UP	192	0.490236	1.78489	0	0.125314			WP_AMINO_ACID_METABOLISM	78	-0.621195	-1.72722	0	0.040517
										HALLMARK_CHOLESTEROL_HOMEOSTASIS	67	-0.393892	-1.0698	0.358025	0.515925		CHEN_ETV5_TARGETS_SERTOLI	19	0.689927	1.77198	0.0109091	0.132729			REACTOME_PYRUVATE_METABOLISM_AND_CITRIC_ACID_TCA_CYCLE	44	-0.680712	-1.72532	0	0.0404965
										HALLMARK_COMPLEMENT	161	-0.3616	-1.06216	0.338983	0.517931		IRITANI_MAD1_TARGETS_DN	43	0.601751	1.77161	0	0.128398			REACTOME_SULFUR_AMINO_ACID_METABOLISM	19	-0.786279	-1.72319	0	0.0404086
										HALLMARK_REACTIVE_OXIGEN_SPECIES_PATHWAY	47	-0.409385	-1.04321	0.40227	0.548313		REACTOME_IRON_UPTAKE_AND_TRANSPORT	49	0.568405	1.7688	0.00537634	0.126662			OHGUCHI_LIVER_HNF4A_TARGETS_DN	92	-0.615635	-1.72224	0	0.0393036
										HALLMARK_NOTCH_SIGNALING	29	-0.427952	-1.02045	0.454047	0.587399		JECHLINGER_EPITHELIAL_TO_MESENCHYMAL_TRANSITION_UP	54	0.561308	1.75778	0.0049505	0.131016			BURTON_ADIPOGENESIS_12	31	-0.708261	-1.72129	0.00262812	0.0384897
										HALLMARK_KRAS_SIGNALING_DN	90	-0.352943	-0.980221	0.500582	0.672028		REACTOME_SWITCHING_OF_ORIGINS_TO_A_POST_REPLICATIVE_STATE	90	0.517549	1.75349	0	0.130936			REACTOME_RND3_GTPASE_CYCLE	39	-0.695518	-1.71227	0	0.0429784
										HALLMARK_MTORC1_SIGNALING	195	-0.318568	-0.954577	0.590455	0.715502		REACTOME_CDK_MEDIATED_PHOSPHORYLATION_AND_REMOVAL_OF_CDC6	71	0.536453	1.75133	0.0111732	0.129003			WP_G13_SIGNALING_PATHWAY	35	-0.702573	-1.71196	0	0.0417218
										HALLMARK_P53_PATHWAY	191	-0.319357	-0.953772	0.595369	0.69567		REACTOME_HEDGEHOG_LIGAND_BIOGENESIS	58	0.565747	1.73357	0.015625	0.141174			REACTOME_APOPTOTIC_EXECUTION_PHASE	46	-0.666	-1.71043	0	0.0413306
										HALLMARK_COAGULATION	95	-0.30705	-0.860939	0.714964	0.880207		REACTOME_REGULATION_OF_RUNX2_EXPRESSION_AND_ACTIVITY	52	0.564822	1.7301	0.00429185	0.140436			HUMMERICH_MALIGNANT_SKIN_TUMOR_UP	15	-0.788567	-1.70966	0	0.0406616
										HALLMARK_MYC_TARGETS_V2	58	-0.324713	-0.856385	0.712859	0.864044		REACTOME_DNA_REPLICATION_PRE_INITIATION	98	0.51692	1.72716	0	0.138759			REACTOME_SMOOTH_MUSCLE_CONTRACTION	25	-0.728126	-1.7014	0.00271003	0.0450851
										HALLMARK_EPITHELIAL_MESENCHYMAL_TRANSITION	132	-0.279796	-0.804382	0.846154	0.934243		REACTOME_ER_PHAGOSOME_PATHWAY	21	0.690214	1.72527	0.0117647	0.136348			ZHENG_FOXP3_TARGETS_IN_THYMUS_UP	200	-0.569896	-1.70055	0	0.0445031
										HALLMARK_E2F_TARGETS	199	-0.263802	-0.790317	0.88913	0.929359		HAN_JNK_SINGALING_DN	32	0.62903	1.72434	0.0160643	0.133419			BIOCARTA_NFAT_PATHWAY	38	-0.672669	-1.69619	0.00257732	0.0463919
										HALLMARK_IL6_JAK_STAT3_SIGNALING	75	-0.286977	-0.786626	0.827417	0.909491		REACTOME_FORMATION_OF_THE_EARLY_ELONGATION_COMPLEX	32	0.62624	1.72319	0	0.130782			GROSS_HYPOXIA_VIA_HIF1A_DN	95	-0.601168	-1.69246	0	0.047788
										HALLMARK_APICAL_SURFACE	36	-0.282147	-0.684039	0.918054	0.991289		NABA_SECRETED_FACTORS	158	0.491328	1.71685	0	0.132467			CADWELL_ATG16L1_TARGETS_UP	68	-0.625228	-1.69239	0	0.0465868
										HALLMARK_HEDGEHOG_SIGNALING	26	-0.246849	-0.56588	0.97035	0.996063		REACTOME_COLLAGEN_BIOSYNTHESIS_AND_MODIFYING_ENZYMES	26	0.658179	1.71685	0.0113636	0.129189			REACTOME_BILE_ACID_AND_BILE_SALT_METABOLISM	27	-0.716413	-1.68627	0	0.0497017
																	REACTOME_MRNA_SPLICING_MINOR_PATHWAY	48	0.56884	1.70915	0.0195122	0.132369			SCHAEFFER_PROSTATE_DEVELOPMENT_AND_CANCER_BOX4_DN	33	-0.684892	-1.68398	0.00408719	0.0498976
																	REACTOME_DEGRADATION_OF_DVL	54	0.561553	1.70648	0.00434783	0.13158			BIOCARTA_BCELLSURVIVAL_PATHWAY	16	-0.800125	-1.68365	0.00554785	0.0489093
																	ZENG_GU_POST_ICB_METAGENE_22	176	0.471595	1.70512	0	0.129966			BIOCARTA_NUCLEARRS_PATHWAY	17	-0.77108	-1.68304	0	0.0481179
																	REACTOME_FATTY_ACYL_COA_BIOSYNTHESIS	27	0.619962	1.70432	0.0233463	0.127558			REACTOME_SIALIC_ACID_METABOLISM	26	-0.707087	-1.67835	0.00835655	0.0507418
																	REACTOME_ORC1_REMOVAL_FROM_CHROMATIN	69	0.530509	1.69941	0.00520833	0.1289			BIOCARTA_GPCR_PATHWAY	28	-0.709977	-1.67587	0.00913838	0.0518864
																	REACTOME_ASSEMBLY_OF_THE_PRE_REPLICATIVE_COMPLEX	83	0.513885	1.69649	0.00578035	0.128365			REACTOME_GLUTATHIONE_CONJUGATION	32	-0.690669	-1.67427	0.00516129	0.0519292
																	REACTOME_AMINO_ACIDS_REGULATE_MTORC1	48	0.570588	1.69465	0.00510204	0.127384			REACTOME_PHASE_I_FUNCTIONALIZATION_OF_COMPOUNDS	51	-0.652625	-1.67373	0.00240385	0.0512018
																	YAO_TEMPORAL_RESPONSE_TO_PROGESTERONE_CLUSTER_14	139	0.479117	1.68995	0	0.128494			WP_NUCLEAR_RECEPTORS_IN_LIPID_METABOLISM_AND_TOXICITY	17	-0.773242	-1.66951	0.00137552	0.0532532
																	REACTOME_UBIQUITIN_MEDIATED_DEGRADATION_OF_PHOSPHORYLATED_CDC25A	50	0.553816	1.67971	0.010101	0.134371			BIOCARTA_CARDIACEGF_PATHWAY	15	-0.811195	-1.66683	0.00140845	0.054502
																	REACTOME_DNA_REPLICATION	124	0.486727	1.67868	0	0.132643			BIOCARTA_TCR_PATHWAY	41	-0.662902	-1.66594	0.00259403	0.053954
																	REACTOME_MRNA_CAPPING	28	0.617957	1.67207	0.027668	0.135158			BIOCARTA_CALCINEURIN_PATHWAY	17	-0.763051	-1.66587	0.00543478	0.0529326
																	WP_MATRIX_METALLOPROTEINASES	17	0.687666	1.66921	0.0267176	0.134952			REACTOME_G_PROTEIN_MEDIATED_EVENTS	33	-0.688243	-1.66429	0.0026178	0.053256
																	LIANG_HEMATOPOIESIS_STEM_CELL_NUMBER_LARGE_VS_TINY_UP	34	0.569319	1.66681	0.012931	0.13447			IVANOVA_HEMATOPOIESIS_STEM_CELL_SHORT_TERM	20	-0.755135	-1.66249	0.00810811	0.0537277
																	REACTOME_ACTIVATION_OF_APC_C_AND_APC_C_CDC20_MEDIATED_DEGRADATION_OF_MITOTIC_PROTEINS	75	0.523635	1.6565	0.0052356	0.13951			BIOCARTA_BCR_PATHWAY	31	-0.691469	-1.66036	0.00257732	0.0542312
																	REACTOME_APC_C_CDH1_MEDIATED_DEGRADATION_OF_CDC20_AND_OTHER_APC_C_CDH1_TARGETED_PROTEINS_IN_LATE_MITOSIS_EARLY_G1	72	0.512157	1.65248	0	0.140703			WP_OVARIAN_INFERTILITY	16	-0.77175	-1.65921	0.00554017	0.0540083
																	XU_CREBBP_TARGETS_UP	22	0.626154	1.64189	0.0323887	0.147264			GROSS_HYPOXIA_VIA_ELK3_AND_HIF1A_UP	134	-0.571017	-1.65622	0	0.0551729
																	REACTOME_CELLULAR_RESPONSE_TO_HYPOXIA	68	0.513686	1.64087	0.0213904	0.145501			REACTOME_TRANSPORT_OF_INORGANIC_CATIONS_ANIONS_AND_AMINO_ACIDS_OLIGOPEPTIDES	67	-0.622381	-1.6546	0.00121951	0.0554752
																	REACTOME_ASYMMETRIC_LOCALIZATION_OF_PCP_PROTEINS	59	0.530457	1.63103	0.00492611	0.151016			SCHAEFFER_PROSTATE_DEVELOPMENT_6HR_DN	447	-0.532274	-1.65412	0	0.0548877
																	REACTOME_REGULATION_OF_RUNX3_EXPRESSION_AND_ACTIVITY	54	0.535141	1.62743	0.0138889	0.151238			REACTOME_APOPTOSIS	99	-0.586765	-1.65251	0	0.0550466
																	REACTOME_DECTIN_1_MEDIATED_NONCANONICAL_NF_KB_SIGNALING	56	0.536661	1.62733	0.0248756	0.148759			REACTOME_FORMATION_OF_THE_CORNIFIED_ENVELOPE	28	-0.698525	-1.65127	0.00652741	0.055043
																	REACTOME_TNFR2_NON_CANONICAL_NF_KB_PATHWAY	91	0.485294	1.622	0.00636943	0.150903			REACTOME_RHO_GTPASE_CYCLE	398	-0.528371	-1.65074	0	0.0545518
																	SERVITJA_ISLET_HNF1A_TARGETS_UP	118	0.455086	1.61704	0.00833333	0.152779			REACTOME_KERATINIZATION	28	-0.698525	-1.64685	0.0039267	0.0565365
																	REACTOME_DEGRADATION_OF_AXIN	53	0.537824	1.61288	0.0235849	0.153627			ZHENG_FOXP3_TARGETS_IN_T_LYMPHOCYTE_DN	39	-0.673117	-1.64547	0.0025413	0.0570103
																	MARKEY_RB1_ACUTE_LOF_DN	230	0.438793	1.6126	0	0.151469			BIOCARTA_CCR5_PATHWAY	15	-0.770266	-1.64365	0.00554017	0.0573264
																	WP_TYPE_II_INTERFERON_SIGNALING_IFNG	31	0.583674	1.61228	0.031746	0.149349			MIKKELSEN_MEF_ICP_WITH_H3K27ME3	78	-0.598002	-1.64341	0.00366748	0.0566014
																	REACTOME_ACTIVATION_OF_NF_KAPPAB_IN_B_CELLS	63	0.495772	1.60368	0.0111111	0.15556			BIOCARTA_PTEN_PATHWAY	17	-0.759706	-1.64231	0.00847458	0.0564505
																	GAUSSMANN_MLL_AF4_FUSION_TARGETS_E_DN	16	0.667112	1.60304	0.0307167	0.1539			BIOCARTA_HDAC_PATHWAY	20	-0.751285	-1.63704	0.00527705	0.0594945
																	REACTOME_RUNX1_REGULATES_TRANSCRIPTION_OF_GENES_INVOLVED_IN_DIFFERENTIATION_OF_HSCS	61	0.505716	1.59777	0.0175439	0.15617			BIOCARTA_RHO_PATHWAY	20	-0.73172	-1.62883	0.00813008	0.0656186
																	REACTOME_STABILIZATION_OF_P53	54	0.521199	1.59491	0.0144928	0.156297			REACTOME_APOPTOTIC_CLEAVAGE_OF_CELLULAR_PROTEINS	34	-0.672852	-1.62868	0.00925926	0.0647615
																	REACTOME_SNRNP_ASSEMBLY	49	0.529228	1.5931	0.0145631	0.155823			REACTOME_RHOV_GTPASE_CYCLE	36	-0.665789	-1.62268	0.00517464	0.0691384
																	REACTOME_SCF_SKP2_MEDIATED_DEGRADATION_OF_P27_P21	60	0.508705	1.59258	0.0153061	0.154047			WP_GLYCOLYSIS_AND_GLUCONEOGENESIS	39	-0.654095	-1.62231	0.00134048	0.0685573
																	REACTOME_APC_C_MEDIATED_DEGRADATION_OF_CELL_CYCLE_PROTEINS	85	0.484514	1.591	0.0126582	0.153602			BIOCARTA_PDGF_PATHWAY	28	-0.67925	-1.62095	0.00534045	0.0688325
																	REACTOME_THE_ROLE_OF_GTSE1_IN_G2_M_PROGRESSION_AFTER_G2_CHECKPOINT	70	0.493259	1.58852	0.0124224	0.153692			GAUSSMANN_MLL_AF4_FUSION_TARGETS_A_UP	166	-0.548354	-1.61908	0	0.0696357
																	WP_PROTEASOME_DEGRADATION	51	0.531877	1.58422	0.0192308	0.155288			REACTOME_SYNTHESIS_OF_SUBSTRATES_IN_N_GLYCAN_BIOSYTHESIS	54	-0.622018	-1.61861	0.00496894	0.0692354
																	REACTOME_NUCLEAR_EVENTS_MEDIATED_BY_NFE2L2	55	0.518362	1.58244	0.0201005	0.154729			REACTOME_O_LINKED_GLYCOSYLATION_OF_MUCINS	43	-0.644038	-1.61765	0.00511509	0.0691692
																	REACTOME_HEDGEHOG_ON_STATE	72	0.488488	1.58044	0	0.154673			REACTOME_EPH_EPHRIN_SIGNALING	55	-0.618304	-1.61516	0.00123153	0.0706086
																	REACTOME_TRANSCRIPTIONAL_REGULATION_BY_RUNX2	63	0.509699	1.57589	0.0336538	0.156818			REACTOME_RHOBTB2_GTPASE_CYCLE	22	-0.712223	-1.61239	0.0163934	0.0722628
																	REACTOME_DOWNSTREAM_TCR_SIGNALING	91	0.476597	1.56809	0.00671141	0.161538			BIOCARTA_EDG1_PATHWAY	18	-0.736614	-1.61204	0.0119048	0.0716453
																	BILANGES_RAPAMYCIN_SENSITIVE_VIA_TSC1_AND_TSC2	69	0.498902	1.56794	0.0289017	0.159609			JOHANSSON_GLIOMAGENESIS_BY_PDGFB_DN	17	-0.747398	-1.61188	0.00414365	0.0708793
																	REACTOME_METABOLISM_OF_POLYAMINES	55	0.515097	1.56613	0.027907	0.159222			REACTOME_ION_TRANSPORT_BY_P_TYPE_ATPASES	39	-0.659103	-1.61027	0.00125628	0.0713881
																	REACTOME_AUF1_HNRNP_D0_BINDS_AND_DESTABILIZES_MRNA	54	0.498418	1.56467	0.02	0.158678			REACTOME_RHOF_GTPASE_CYCLE	37	-0.656313	-1.60759	0.00503778	0.0731681
																	TERAMOTO_OPN_TARGETS_CLUSTER_6	23	0.591979	1.55815	0.0352941	0.162453			REACTOME_RHOBTB_GTPASE_CYCLE	34	-0.661261	-1.6048	0.00761421	0.0748741
																	SIMBULAN_PARP1_TARGETS_UP	28	0.5739	1.5546	0.0273973	0.16396			REACTOME_SIGNALING_BY_VEGF	92	-0.569075	-1.60478	0.00235294	0.073972
																	REACTOME_G1_S_TRANSITION	105	0.457721	1.55137	0.00684931	0.164736			REACTOME_RHOC_GTPASE_CYCLE	66	-0.598927	-1.60344	0.00604595	0.0742856
																	WP_EUKARYOTIC_TRANSCRIPTION_INITIATION	41	0.531867	1.54905	0.0394737	0.164863			WP_REGULATION_OF_ACTIN_CYTOSKELETON	117	-0.5604	-1.60311	0.00115473	0.0737506
																	REACTOME_INSULIN_RECEPTOR_RECYCLING	24	0.593469	1.54173	0.0495868	0.169708			BIOCARTA_VIP_PATHWAY	23	-0.707024	-1.60194	0.0132626	0.0741809
																	REACTOME_GLI3_IS_PROCESSED_TO_GLI3R_BY_THE_PROTEASOME	55	0.506682	1.53764	0.021164	0.171314			WP_FOCAL_ADHESION	150	-0.546099	-1.59906	0	0.075725
																	VANASSE_BCL2_TARGETS_DN	55	0.48647	1.53023	0.035533	0.17702			BIOCARTA_CCR3_PATHWAY	15	-0.754744	-1.59756	0.00708215	0.0762055
																	VIETOR_IFRD1_TARGETS	21	0.579441	1.52869	0.0557621	0.176611			WP_SIDS_SUSCEPTIBILITY_PATHWAYS	34	-0.664023	-1.59506	0.00664011	0.0775675
																	REACTOME_DUAL_INCISION_IN_TC_NER	64	0.484712	1.52592	0.0216216	0.177381			BIOCARTA_AGR_PATHWAY	26	-0.695314	-1.59233	0.00945946	0.0793607
																	REACTOME_REGULATION_OF_RAS_BY_GAPS	63	0.493675	1.51785	0.0199005	0.183683			BIOCARTA_MET_PATHWAY	33	-0.659317	-1.592	0.0106383	0.0788361
																	REACTOME_PD_1_SIGNALING	20	0.599207	1.51638	0.0579151	0.183071			REACTOME_INOSITOL_PHOSPHATE_METABOLISM	42	-0.624339	-1.5876	0.00633714	0.0825483
																	WORSCHECH_TUMOR_REJECTION_UP	51	0.493056	1.51626	0.022831	0.181199			REACTOME_MITOCHONDRIAL_FATTY_ACID_BETA_OXIDATION	32	-0.660947	-1.58527	0.00668449	0.0837686
																	REACTOME_TRANSLOCATION_OF_ZAP_70_TO_IMMUNOLOGICAL_SYNAPSE	16	0.63465	1.5059	0.0740741	0.189857			REACTOME_CYTOSOLIC_SULFONATION_OF_SMALL_MOLECULES	15	-0.756623	-1.58264	0.0126227	0.0859469
																	REACTOME_ANTIGEN_PRESENTATION_FOLDING_ASSEMBLY_AND_PEPTIDE_LOADING_OF_CLASS_I_MHC	28	0.570795	1.50526	0.0339623	0.188421			BIOCARTA_TPO_PATHWAY	24	-0.689928	-1.58024	0.0117955	0.0875413
																	VANDESLUIS_COMMD1_TARGETS_GROUP_3_DN	17	0.613547	1.50522	0.0528302	0.186487			REACTOME_CELL_JUNCTION_ORGANIZATION	50	-0.610326	-1.58008	0.0089172	0.0868228
																	REACTOME_G1_S_DNA_DAMAGE_CHECKPOINTS	64	0.479021	1.50496	0.0290698	0.184834			BIOCARTA_HIVNEF_PATHWAY	54	-0.601443	-1.57872	0.0074813	0.0876058
																	REACTOME_FCERI_MEDIATED_NF_KB_ACTIVATION	75	0.461163	1.50078	0.038961	0.186745			REACTOME_PROGRAMMED_CELL_DEATH	129	-0.550671	-1.57776	0.00228833	0.0875941
																	REACTOME_TP53_REGULATES_TRANSCRIPTION_OF_DNA_REPAIR_GENES	43	0.509128	1.4953	0.0469484	0.190512			BIOCARTA_NGF_PATHWAY	18	-0.714386	-1.57638	0.0175913	0.0882224
																	REACTOME_CYCLIN_A_CDK2_ASSOCIATED_EVENTS_AT_S_PHASE_ENTRY	72	0.472753	1.49363	0.0310559	0.190158			WP_EGFR1_SIGNALING_PATHWAY	166	-0.535004	-1.57564	0	0.0881307
																	HAN_JNK_SINGALING_UP	31	0.548303	1.49354	0.0482456	0.188349			REACTOME_PLATELET_CALCIUM_HOMEOSTASIS	15	-0.734792	-1.57524	0.0110497	0.0877171
																	SANSOM_WNT_PATHWAY_REQUIRE_MYC	56	0.482733	1.49347	0.0242718	0.186578			REACTOME_RHO_GTPASES_ACTIVATE_PKNS	22	-0.703386	-1.57424	0.0147453	0.087842
																	REACTOME_KEAP1_NFE2L2_PATHWAY	76	0.454381	1.49009	0.0113636	0.188269			BIOCARTA_FAS_PATHWAY	28	-0.658054	-1.56885	0.0146862	0.0927214
																	SANSOM_APC_TARGETS_UP	129	0.417235	1.48327	0	0.19321			BIOCARTA_EGF_PATHWAY	28	-0.670786	-1.56669	0.0146667	0.0942349
																	REACTOME_SIGNALING_BY_HEDGEHOG	120	0.432233	1.48262	0.0204082	0.192058			HOFFMANN_LARGE_TO_SMALL_PRE_BII_LYMPHOCYTE_DN	54	-0.593087	-1.56602	0.00784314	0.0939662
																	REACTOME_HEDGEHOG_OFF_STATE	95	0.45098	1.48087	0.0204082	0.191909			REACTOME_METABOLISM_OF_COFACTORS	15	-0.738315	-1.56537	0.0244898	0.0937493
																	ICHIBA_GRAFT_VERSUS_HOST_DISEASE_35D_UP	140	0.438583	1.47962	0.00877193	0.191406			GUO_HEX_TARGETS_UP	67	-0.58374	-1.56482	0.00486618	0.0933242
																	HU_GENOTOXIC_DAMAGE_24HR	36	0.505724	1.4766	0.0555556	0.19292			WP_NUCLEAR_RECEPTORS	28	-0.656848	-1.56408	0.00938338	0.0934503
																	REACTOME_TCR_SIGNALING	109	0.419682	1.4765	0.0148148	0.191243			REACTOME_ADHERENS_JUNCTIONS_INTERACTIONS	25	-0.67585	-1.56228	0.0163711	0.0946654
																	ZENG_GU_ICB_CONTROL_METAGENE_25_PRECICTIVE_ICB_RESPONSE	193	0.407505	1.46856	0	0.197667			HU_GENOTOXIN_ACTION_DIRECT_VS_INDIRECT_4HR	31	-0.654372	-1.5612	0.0116883	0.0950745
																	REACTOME_CLASS_B_2_SECRETIN_FAMILY_RECEPTORS	27	0.524864	1.46541	0.0479705	0.199165			REACTOME_BIOSYNTHESIS_OF_THE_N_GLYCAN_PRECURSOR_DOLICHOL_LIPID_LINKED_OLIGOSACCHARIDE_LLO_AND_TRANSFER_TO_A_NASCENT_PROTEIN	65	-0.580271	-1.55667	0.00726392	0.0992079
																	SANSOM_APC_TARGETS_REQUIRE_MYC	220	0.400515	1.46325	0	0.199777			BYSTROEM_CORRELATED_WITH_IL5_DN	57	-0.5949	-1.55665	0.00485437	0.0983474
																	REACTOME_GPCR_LIGAND_BINDING	138	0.416002	1.4608	0.0172414	0.200481			HEVNER_TELENCEPHALON_MICROGLIA	24	-0.675833	-1.55568	0.0175676	0.0985968
																	MORI_MATURE_B_LYMPHOCYTE_DN	70	0.458184	1.45699	0.0232558	0.202202			BIOCARTA_RACCYCD_PATHWAY	25	-0.667886	-1.55427	0.013587	0.0993787
																	REACTOME_PROTEIN_HYDROXYLATION	18	0.572354	1.45687	0.0522876	0.200542			REACTOME_RHO_GTPASE_EFFECTORS	235	-0.512176	-1.55409	0	0.0986681
																	REACTOME_RNA_POLYMERASE_II_PROMOTER_ESCAPE	45	0.496341	1.45124	0.0812183	0.204624			WP_EICOSANOID_METABOLISM_VIA_CYCLOOXYGENASES_COX	23	-0.686953	-1.55337	0.0201613	0.0986505
																	REACTOME_PCP_CE_PATHWAY	80	0.445109	1.44471	0.0509554	0.210206			REACTOME_RHO_GTPASES_ACTIVATE_PAKS	21	-0.689416	-1.5517	0.0174497	0.0995008
																	WANG_NEOPLASTIC_TRANSFORMATION_BY_CCND1_MYC	18	0.576769	1.44207	0.0974026	0.211332			MCBRYAN_PUBERTAL_BREAST_5_6WK_DN	120	-0.537809	-1.55135	0.00116144	0.0990752
																	WUNDER_INFLAMMATORY_RESPONSE_AND_CHOLESTEROL_UP	65	0.459294	1.44073	0.0594595	0.2109			REACTOME_CELL_CELL_COMMUNICATION	65	-0.57887	-1.5502	0.00842359	0.0995495
																	REACTOME_S_PHASE	145	0.39555	1.43652	0.00854701	0.213811			REACTOME_RHOU_GTPASE_CYCLE	39	-0.619216	-1.54963	0.00774194	0.0993623
																	REACTOME_FORMATION_OF_TC_NER_PRE_INCISION_COMPLEX	53	0.460183	1.42878	0.0377359	0.220332			LANG_MYB_FAMILY_TARGETS	29	-0.65283	-1.54792	0.0184697	0.10051
																	REACTOME_PEPTIDE_LIGAND_BINDING_RECEPTORS	63	0.452567	1.42789	0.0549451	0.219531			HOFFMANN_PRE_BI_TO_LARGE_PRE_BII_LYMPHOCYTE_DN	70	-0.580239	-1.54344	0.00620347	0.105181
																	REACTOME_PHOSPHORYLATION_OF_CD3_AND_TCR_ZETA_CHAINS	19	0.554313	1.41865	0.0948905	0.227324			BURTON_ADIPOGENESIS_11	50	-0.59275	-1.54147	0.01375	0.106654
																	REACTOME_COLLAGEN_FORMATION	33	0.514176	1.41861	0.0863636	0.225553			CHYLA_CBFA2T3_TARGETS_DN	190	-0.515018	-1.54098	0.00111359	0.106388
																	REACTOME_FORMATION_OF_RNA_POL_II_ELONGATION_COMPLEX	55	0.454285	1.41254	0.0628019	0.23112			BIOCARTA_PAR1_PATHWAY	17	-0.719471	-1.5406	0.0110803	0.106066
																	REACTOME_TERMINATION_OF_TRANSLESION_DNA_SYNTHESIS	32	0.50559	1.41235	0.0649351	0.229525			RAO_BOUND_BY_SALL4_ISOFORM_B	417	-0.493933	-1.53869	0	0.107441
																	REACTOME_TRANSCRIPTION_COUPLED_NUCLEOTIDE_EXCISION_REPAIR_TC_NER	76	0.434427	1.4119	0.0171429	0.228252			IKEDA_MIR30_TARGETS_DN	17	-0.711486	-1.53796	0.0193638	0.10751
																	HEVNER_TELENCEPHALON_MENINGEAL_CELLS	27	0.518067	1.41102	0.0590717	0.227362			VANLOO_SP3_TARGETS_DN	82	-0.558947	-1.53789	0.00480192	0.106736
																	REACTOME_TRANSCRIPTIONAL_REGULATION_BY_RUNX3	78	0.425991	1.40809	0.0368421	0.229228			REACTOME_HDACS_DEACETYLATE_HISTONES	22	-0.674508	-1.53437	0.0291262	0.110327
																	REACTOME_REGULATION_OF_PTEN_STABILITY_AND_ACTIVITY	66	0.438145	1.39862	0.0466321	0.237808			WELCH_GATA1_TARGETS	16	-0.722129	-1.5341	0.02213	0.109836
																	REACTOME_INTERLEUKIN_1_FAMILY_SIGNALING	107	0.410581	1.39687	0.030303	0.237937			BIOCARTA_MAL_PATHWAY	18	-0.69489	-1.53214	0.0206897	0.111491
																	BURTON_ADIPOGENESIS_PEAK_AT_24HR	46	0.474949	1.3922	0.0794393	0.241514			WANG_IMMORTALIZED_BY_HOXA9_AND_MEIS1_UP	26	-0.661962	-1.53041	0.0150068	0.112842
																	WP_FOLIC_ACID_NETWORK	20	0.556248	1.38297	0.117424	0.250994			WP_G_PROTEIN_SIGNALING_PATHWAYS	70	-0.565578	-1.52765	0.00981595	0.11575
																	REACTOME_DEGRADATION_OF_BETA_CATENIN_BY_THE_DESTRUCTION_COMPLEX	78	0.415565	1.38294	0.0755814	0.24914			BIOCARTA_TFF_PATHWAY	23	-0.673916	-1.52741	0.0278515	0.11522
																	BILANGES_RAPAMYCIN_SENSITIVE_GENES	35	0.480736	1.37904	0.0837209	0.252065			REACTOME_VEGFR2_MEDIATED_VASCULAR_PERMEABILITY	27	-0.657546	-1.52715	0.0228188	0.114726
																	REACTOME_PHOSPHORYLATION_OF_THE_APC_C	20	0.549615	1.37489	0.111913	0.25562			CHIARADONNA_NEOPLASTIC_TRANSFORMATION_KRAS_CDC25_DN	40	-0.612848	-1.52687	0.0181818	0.114278
																	REACTOME_MAPK6_MAPK4_SIGNALING	72	0.423697	1.3746	0.0425532	0.254213			ZHENG_BOUND_BY_FOXP3	480	-0.489206	-1.52498	0	0.115871
																	REACTOME_ABC_FAMILY_PROTEINS_MEDIATED_TRANSPORT	84	0.417356	1.36525	0.0645161	0.264642			WP_PRIMARY_FOCAL_SEGMENTAL_GLOMERULOSCLEROSIS_FSGS	56	-0.581507	-1.52483	0.00771208	0.115206
																	REACTOME_TELOMERE_EXTENSION_BY_TELOMERASE	20	0.525633	1.36455	0.121324	0.263643			JECHLINGER_EPITHELIAL_TO_MESENCHYMAL_TRANSITION_DN	59	-0.57022	-1.52331	0.0180505	0.116352
																	REACTOME_FORMATION_OF_INCISION_COMPLEX_IN_GG_NER	43	0.463619	1.3608	0.0789474	0.266274			REACTOME_NUCLEAR_RECEPTOR_TRANSCRIPTION_PATHWAY	36	-0.620889	-1.5229	0.0143603	0.116052
																	REACTOME_NEDDYLATION	203	0.375822	1.35973	0	0.265704			POS_HISTAMINE_RESPONSE_NETWORK	26	-0.646782	-1.52184	0.0241287	0.116454
																	REACTOME_COMPLEMENT_CASCADE	24	0.511586	1.35885	0.110266	0.264889			REACTOME_CD28_CO_STIMULATION	33	-0.611259	-1.52123	0.0263158	0.116392
																	REACTOME_PCNA_DEPENDENT_LONG_PATCH_BASE_EXCISION_REPAIR	20	0.520854	1.35628	0.117647	0.266259			LEE_AGING_MUSCLE_UP	28	-0.641122	-1.52009	0.0215343	0.117056
																	REACTOME_MITOTIC_G1_PHASE_AND_G1_S_TRANSITION	130	0.392495	1.35509	0.0325203	0.265961			REACTOME_RHOA_GTPASE_CYCLE	131	-0.52925	-1.51665	0.00341686	0.120483
																	REACTOME_TRANSLESION_SYNTHESIS_BY_Y_FAMILY_DNA_POLYMERASES_BYPASSES_LESIONS_ON_DNA_TEMPLATE	39	0.465734	1.35163	0.100457	0.268704			WP_CALCIUM_REGULATION_IN_CARDIAC_CELLS	95	-0.541358	-1.5163	0.010333	0.120139
																	WP_CYTOKINES_AND_INFLAMMATORY_RESPONSE	16	0.551435	1.35039	0.129825	0.268442			REACTOME_THE_CITRIC_ACID_TCA_CYCLE_AND_RESPIRATORY_ELECTRON_TRANSPORT	162	-0.511729	-1.51485	0.00111857	0.121069
																	LEE_AGING_CEREBELLUM_UP	73	0.424492	1.34871	0.0571429	0.26905			BRUINS_UVC_RESPONSE_VIA_TP53_GROUP_D	215	-0.499072	-1.51347	0.00215054	0.121987
																	REACTOME_GAMMA_CARBOXYLATION_HYPUSINYLATION_HYDROXYLATION_AND_ARYLSULFATASE_ACTIVATION	48	0.440512	1.34538	0.055814	0.271727			WP_MICRORNAS_IN_CARDIOMYOCYTE_HYPERTROPHY	73	-0.559671	-1.5133	0.0059952	0.121453
																	REACTOME_DOWNSTREAM_SIGNALING_EVENTS_OF_B_CELL_RECEPTOR_BCR	77	0.413708	1.34087	0.0529412	0.275838			LIM_MAMMARY_LUMINAL_PROGENITOR_UP	38	-0.615458	-1.51226	0.0145503	0.122106
																	ZENG_GU_POST_ICB_METAGENE_31	187	0.366178	1.33562	0.03125	0.280544			WP_MECHANISMS_ASSOCIATED_WITH_PLURIPOTENCY	250	-0.497555	-1.50962	0	0.124671
																	REACTOME_UCH_PROTEINASES	90	0.415489	1.33026	0.0679012	0.285724			SHIN_B_CELL_LYMPHOMA_CLUSTER_8	36	-0.614423	-1.50952	0.0194301	0.123981
																	REACTOME_DNA_DAMAGE_BYPASS	48	0.45148	1.329	0.0876289	0.285412			REACTOME_SYNTHESIS_OF_IP3_AND_IP4_IN_THE_CYTOSOL	26	-0.640933	-1.5079	0.0201072	0.125272
																	JARDIM_PERASSI_TRIPLE_NEGATIVE_BREAST_CANCER_MOUSE_XENOGRAFT_MELATONIN_UP	24	0.499165	1.32241	0.136364	0.292171			REACTOME_POST_NMDA_RECEPTOR_ACTIVATION_EVENTS	16	-0.702026	-1.50782	0.0296896	0.124574
																	LANDIS_ERBB2_BREAST_PRENEOPLASTIC_UP	19	0.50968	1.32186	0.128028	0.291011			HOLLERN_MICROACINAR_BREAST_TUMOR_UP	42	-0.603149	-1.50746	0.0218509	0.124158
																	REACTOME_PLASMA_LIPOPROTEIN_REMODELING	18	0.545577	1.31962	0.159851	0.292167			BERENJENO_ROCK_SIGNALING_NOT_VIA_RHOA_DN	46	-0.588573	-1.50682	0.00520156	0.124186
																	NABA_MATRISOME_METASTATIC_LUNG_LYMPH_NODE_METASTASIS	16	0.547355	1.31814	0.136519	0.292239			BOYLAN_MULTIPLE_MYELOMA_PCA3_DN	68	-0.548851	-1.50628	0.013597	0.124053
																	REACTOME_RNA_POLYMERASE_III_TRANSCRIPTION_INITIATION_FROM_TYPE_1_PROMOTER	27	0.495015	1.30913	0.116	0.303466			REACTOME_SYNTHESIS_OF_PIPS_AT_THE_PLASMA_MEMBRANE	47	-0.589438	-1.50523	0.0171731	0.124642
																	REACTOME_REGULATION_OF_MRNA_STABILITY_BY_PROTEINS_THAT_BIND_AU_RICH_ELEMENTS	82	0.404064	1.30909	0.0963855	0.301569			BIOCARTA_IGF1_PATHWAY	22	-0.664427	-1.50522	0.0303448	0.123865
																	WANG_TUMOR_INVASIVENESS_UP	368	0.326954	1.3072	0	0.302176			REACTOME_MUSCLE_CONTRACTION	82	-0.547595	-1.50501	0.0122549	0.123426
																	MIKKELSEN_MEF_ICP_WITH_H3K4ME3_AND_H3K27ME3	18	0.523579	1.30641	0.137184	0.301463			BIOCARTA_AT1R_PATHWAY	25	-0.655763	-1.50436	0.0300958	0.123568
																	KANG_GLIS3_TARGETS	16	0.54828	1.30627	0.142349	0.299768			VANDESLUIS_NORMAL_EMBRYOS_DN	15	-0.715455	-1.50385	0.0254958	0.123529
																	REACTOME_CLASS_A_1_RHODOPSIN_LIKE_RECEPTORS	109	0.382766	1.30612	0.0681818	0.298179			BIOCARTA_BIOPEPTIDES_PATHWAY	26	-0.642533	-1.50361	0.0200803	0.123088
																	BILANGES_SERUM_RESPONSE_TRANSLATION	29	0.478578	1.2968	0.12069	0.309583			REACTOME_PARACETAMOL_ADME	18	-0.688352	-1.5028	0.0292479	0.123401
																	REACTOME_DUAL_INCISION_IN_GG_NER	41	0.439965	1.29546	0.0962343	0.309433			ZENG_GU_POST_ICB_METAGENE_39	100	-0.539563	-1.50156	0.00238095	0.124321
																	REACTOME_GENERATION_OF_SECOND_MESSENGER_MOLECULES	27	0.481094	1.29161	0.158301	0.312758			REACTOME_RETROGRADE_TRANSPORT_AT_THE_TRANS_GOLGI_NETWORK	44	-0.592964	-1.50004	0.0214376	0.125563
																	WP_MRNA_PROCESSING	402	0.335452	1.29079	0	0.312171			REACTOME_MAP2K_AND_MAPK_ACTIVATION	34	-0.606874	-1.49895	0.0210526	0.126165
																	REACTOME_RNA_POLYMERASE_II_PRE_TRANSCRIPTION_EVENTS	77	0.398956	1.29048	0.0786517	0.310776			GAVIN_FOXP3_TARGETS_CLUSTER_P7	83	-0.537212	-1.49828	0.00699301	0.126311
																	MARTORIATI_MDM4_TARGETS_FETAL_LIVER_UP	213	0.345239	1.28781	0.0540541	0.312628			BOYLAN_MULTIPLE_MYELOMA_D_CLUSTER_DN	37	-0.607476	-1.49535	0.0325521	0.129574
																	VARELA_ZMPSTE24_TARGETS_UP	39	0.435548	1.28635	0.124424	0.313076			BIOCARTA_CDMAC_PATHWAY	15	-0.715458	-1.49452	0.037037	0.129871
																	REACTOME_SYNTHESIS_OF_VERY_LONG_CHAIN_FATTY_ACYL_COAS	16	0.51584	1.28417	0.165441	0.314135			BIOCARTA_DEATH_PATHWAY	30	-0.630056	-1.49419	0.0241611	0.129561
																	REACTOME_SEPARATION_OF_SISTER_CHROMATIDS	181	0.35435	1.27744	0.0537634	0.322345			BIOCARTA_TNFR1_PATHWAY	28	-0.62364	-1.48931	0.0247074	0.135564
																	MIKKELSEN_MEF_LCP_WITH_H3K4ME3	104	0.374506	1.27743	0.0596026	0.320486			SEKI_INFLAMMATORY_RESPONSE_LPS_DN	19	-0.667108	-1.48843	0.0393487	0.135972
																	CUI_TCF21_TARGETS_2_UP	370	0.322904	1.27392	0	0.323854			LEIN_CEREBELLUM_MARKERS	53	-0.575562	-1.48807	0.0189155	0.135713
																	BURTON_ADIPOGENESIS_7	47	0.428349	1.27238	0.11588	0.324501			REACTOME_METABOLISM_OF_LIPIDS	476	-0.471617	-1.48658	0	0.137088
																	REACTOME_PTEN_REGULATION	107	0.366584	1.27052	0.0857143	0.325491			WP_PPAR_SIGNALING_PATHWAY	50	-0.563342	-1.48656	0.0320513	0.136342
																	REACTOME_RNA_POLYMERASE_III_TRANSCRIPTION_INITIATION_FROM_TYPE_3_PROMOTER	26	0.454955	1.26546	0.147482	0.331207			HESS_TARGETS_OF_HOXA9_AND_MEIS1_DN	81	-0.54152	-1.48444	0.0165094	0.138675
																	CHEN_LIVER_METABOLISM_QTL_CIS	76	0.392184	1.2654	0.112426	0.329417			REACTOME_CELL_CELL_JUNCTION_ORGANIZATION	31	-0.624802	-1.48309	0.0340599	0.139737
																	REACTOME_PEPTIDE_HORMONE_METABOLISM	35	0.438378	1.26275	0.138776	0.331709			BIOCARTA_AKT_PATHWAY	20	-0.675917	-1.48299	0.0331492	0.139093
																	RAMPON_ENRICHED_LEARNING_ENVIRONMENT_LATE_UP	17	0.519373	1.26075	0.188406	0.332755			RIZ_ERYTHROID_DIFFERENTIATION_12HR	29	-0.63038	-1.4815	0.0217391	0.140354
																	DELACROIX_RAR_TARGETS_UP	36	0.454918	1.26033	0.15678	0.331622			LANDIS_ERBB2_BREAST_TUMORS_65_DN	31	-0.621018	-1.48072	0.0325203	0.140534
																	REACTOME_CLASS_I_MHC_MEDIATED_ANTIGEN_PROCESSING_PRESENTATION	308	0.332722	1.25496	0.0294118	0.337706			BIOCARTA_CASPASE_PATHWAY	22	-0.658222	-1.48042	0.0339869	0.14022
																	REACTOME_TRANSCRIPTIONAL_REGULATION_BY_RUNX1	168	0.34825	1.25476	0.0714286	0.336104			BIOCARTA_PYK2_PATHWAY	25	-0.643346	-1.47801	0.0300136	0.142957
																	REACTOME_DAP12_INTERACTIONS	46	0.419105	1.25383	0.129464	0.335562			BIOCARTA_INSULIN_PATHWAY	22	-0.655657	-1.47782	0.0360111	0.14243
																	TUOMISTO_TUMOR_SUPPRESSION_BY_COL13A1_UP	18	0.50578	1.25382	0.16791	0.333751			WANG_TUMOR_INVASIVENESS_DN	201	-0.491412	-1.47669	0.00443459	0.143212
																	REACTOME_SYNTHESIS_OF_GLYCOSYLPHOSPHATIDYLINOSITOL_GPI	16	0.526453	1.25215	0.175549	0.334629			IKEDA_MIR133_TARGETS_UP	41	-0.594959	-1.47647	0.0202788	0.142725
																	MARSON_FOXP3_CORE_DIRECT_TARGETS	19	0.501345	1.24922	0.187739	0.337192			WENG_POR_TARGETS_LIVER_UP	40	-0.593309	-1.47579	0.0215924	0.142924
																	SHETH_LIVER_CANCER_VS_TXNIP_LOSS_PAM3	71	0.385546	1.24285	0.119565	0.3453			BIOCARTA_CTCF_PATHWAY	24	-0.644285	-1.47553	0.0252324	0.142499
																	GAUSSMANN_MLL_AF4_FUSION_TARGETS_A_DN	65	0.391886	1.24064	0.118343	0.346723			REACTOME_RHOB_GTPASE_CYCLE	64	-0.55418	-1.4738	0.00745342	0.144112
																	REACTOME_RNA_POLYMERASE_III_TRANSCRIPTION	34	0.428031	1.23815	0.165179	0.349148			WP_INSULIN_SIGNALING	148	-0.503439	-1.47174	0.00230947	0.146411
																	HOFFMANN_IMMATURE_TO_MATURE_B_LYMPHOCYTE_UP	38	0.41882	1.23366	0.154812	0.353988			RUAN_RESPONSE_TO_TNF_DN	66	-0.545975	-1.47063	0.0223325	0.147245
																	YU_MYC_TARGETS_DN	56	0.407201	1.23324	0.151515	0.352759			REACTOME_OPIOID_SIGNALLING	57	-0.558944	-1.46932	0.0222772	0.148441
																	REACTOME_INACTIVATION_OF_CSF3_G_CSF_SIGNALING	18	0.494547	1.23127	0.196226	0.354063			REACTOME_PLATELET_HOMEOSTASIS	53	-0.564713	-1.46749	0.0209877	0.150406
																	FOSTER_TOLERANT_MACROPHAGE_UP	156	0.348	1.22945	0.09375	0.355072			RIZ_ERYTHROID_DIFFERENTIATION_HBZ	23	-0.641293	-1.46644	0.0403338	0.151175
																	REACTOME_NUCLEOTIDE_EXCISION_REPAIR	108	0.363655	1.22814	0.135135	0.355423			BIOCARTA_IL2_PATHWAY	23	-0.637721	-1.46619	0.034626	0.150794
																	MODY_HIPPOCAMPUS_NEONATAL	25	0.461093	1.22785	0.191571	0.353979			REACTOME_RND2_GTPASE_CYCLE	41	-0.592294	-1.46443	0.0307692	0.152526
																	COATES_MACROPHAGE_M1_VS_M2_DN	77	0.371251	1.22642	0.10119	0.354468			MCCLUNG_COCAIN_REWARD_4WK	56	-0.558413	-1.46256	0.0250313	0.154568
																	REACTOME_RNA_POLYMERASE_I_TRANSCRIPTION_TERMINATION	30	0.442104	1.22341	0.190283	0.357324			WP_IL_6_SIGNALING_PATHWAY	96	-0.5238	-1.46072	0.00952381	0.156583
																	ZHONG_SECRETOME_OF_LUNG_CANCER_AND_MACROPHAGE	71	0.382798	1.22086	0.150838	0.359614			BIOCARTA_INTEGRIN_PATHWAY	31	-0.610569	-1.45902	0.0424967	0.158425
																	REACTOME_MITOTIC_G2_G2_M_PHASES	177	0.345643	1.21928	0.0853659	0.360201			REACTOME_CELL_EXTRACELLULAR_MATRIX_INTERACTIONS	16	-0.694239	-1.45862	0.0436047	0.158302
																	JOHANSSON_GLIOMAGENESIS_BY_PDGFB_UP	56	0.398686	1.21904	0.183333	0.358786			REICHERT_MITOSIS_LIN9_TARGETS	27	-0.620255	-1.4585	0.0376344	0.157724
																	REACTOME_BETA_CATENIN_INDEPENDENT_WNT_SIGNALING	110	0.352923	1.21854	0.0965517	0.357746			WP_FAS_PATHWAY_AND_STRESS_INDUCTION_OF_HSP_REGULATION	36	-0.596414	-1.45382	0.0304636	0.164127
																	REACTOME_RESOLUTION_OF_AP_SITES_VIA_THE_MULTIPLE_NUCLEOTIDE_PATCH_REPLACEMENT_PATHWAY	24	0.465862	1.21653	0.179104	0.359184			REACTOME_PYROPTOSIS	20	-0.654655	-1.45367	0.0465426	0.16354
																	REACTOME_INSERTION_OF_TAIL_ANCHORED_PROTEINS_INTO_THE_ENDOPLASMIC_RETICULUM_MEMBRANE	15	0.519391	1.21556	0.224199	0.358933			REACTOME_SYNTHESIS_OF_PC	24	-0.62893	-1.45272	0.0284168	0.164252
																	NABA_MATRISOME_ASSOCIATED	359	0.316506	1.21208	0.0285714	0.362956			CHANGOLKAR_H2AFY_TARGETS_UP	45	-0.573726	-1.45213	0.0277778	0.164451
																	GROSS_ELK3_TARGETS_DN	31	0.445386	1.21183	0.189815	0.361606			BURTON_ADIPOGENESIS_PEAK_AT_8HR	39	-0.591476	-1.45148	0.0356201	0.164675
																	HUANG_GATA2_TARGETS_UP	143	0.345693	1.21059	0.088	0.361776			REACTOME_INTEGRIN_SIGNALING	23	-0.639638	-1.45056	0.0515873	0.165357
																	REACTOME_SIGNALING_BY_THE_B_CELL_RECEPTOR_BCR	103	0.35701	1.20857	0.109677	0.363283			REACTOME_CDC42_GTPASE_CYCLE	87	-0.528774	-1.45013	0.0131422	0.165138
																	REACTOME_RECOGNITION_OF_DNA_DAMAGE_BY_PCNA_CONTAINING_REPLICATION_COMPLEX	30	0.435193	1.20406	0.17623	0.368763			BIOCARTA_CREB_PATHWAY	20	-0.660735	-1.45001	0.0512465	0.164555
																	LA_MEN1_TARGETS	18	0.498207	1.20182	0.245283	0.37058			REACTOME_CA_DEPENDENT_EVENTS	22	-0.638656	-1.44882	0.0567568	0.165622
																	REACTOME_METABOLISM_OF_FAT_SOLUBLE_VITAMINS	29	0.443687	1.19969	0.204167	0.372377			REACTOME_RHOD_GTPASE_CYCLE	49	-0.564132	-1.44823	0.0312094	0.165901
																	REACTOME_G2_M_CHECKPOINTS	154	0.335981	1.19449	0.0761905	0.379168			GESERICK_TERT_TARGETS_DN	20	-0.647422	-1.44809	0.0474898	0.165353
																	REACTOME_CLEC7A_DECTIN_1_SIGNALING	91	0.357921	1.19422	0.12	0.377823			WP_ELECTRON_TRANSPORT_CHAIN	90	-0.519807	-1.44685	0.0151515	0.16667
																	NABA_MATRISOME	462	0.296896	1.1913	0	0.380854			SARTIPY_NORMAL_AT_INSULIN_RESISTANCE_DN	17	-0.675095	-1.4462	0.0529248	0.166893
																	REACTOME_CHROMOSOME_MAINTENANCE	114	0.345758	1.19117	0.104	0.379313			WP_IL_3_SIGNALING_PATHWAY	91	-0.518331	-1.44617	0.0214541	0.166143
																	REACTOME_TELOMERE_MAINTENANCE	49	0.392868	1.18935	0.179724	0.380614			BIOCARTA_CTLA4_PATHWAY	16	-0.680926	-1.4442	0.0693069	0.168478
																	HOFFMANN_PRE_BI_TO_LARGE_PRE_BII_LYMPHOCYTE_UP	25	0.450635	1.18902	0.215686	0.379395			MONNIER_POSTRADIATION_TUMOR_ESCAPE_UP	385	-0.463773	-1.44202	0	0.171174
																	REACTOME_APC_C_CDC20_MEDIATED_DEGRADATION_OF_CYCLIN_B	25	0.446186	1.1863	0.183206	0.382448			HOFFMANN_SMALL_PRE_BII_TO_IMMATURE_B_LYMPHOCYTE_DN	29	-0.609719	-1.44186	0.0506667	0.170659
																	REACTOME_SIGNALING_BY_FGFR	59	0.377331	1.18613	0.143678	0.380974			PASQUALUCCI_LYMPHOMA_BY_GC_STAGE_DN	169	-0.492547	-1.44156	0.00445434	0.170341
																	HOFFMANN_SMALL_PRE_BII_TO_IMMATURE_B_LYMPHOCYTE_UP	56	0.384214	1.18536	0.168317	0.380384			REACTOME_SLC_MEDIATED_TRANSMEMBRANE_TRANSPORT	150	-0.488464	-1.44045	0.0100671	0.171473
																	REACTOME_SIGNALING_BY_FGFR2	49	0.387276	1.18233	0.190476	0.383847			WP_EXERCISE_INDUCED_CIRCADIAN_REGULATION	44	-0.568093	-1.44012	0.0389447	0.1712
																	BAUS_TFF2_TARGETS_UP	29	0.428246	1.17926	0.19917	0.387205			WP_IL_5_SIGNALING_PATHWAY	64	-0.534001	-1.43997	0.0264741	0.170602
																	REACTOME_APC_CDC20_MEDIATED_DEGRADATION_OF_NEK2A	27	0.436431	1.17826	0.204461	0.387015			RASHI_RESPONSE_TO_IONIZING_RADIATION_2	124	-0.499217	-1.43815	0.0148571	0.172733
																	REACTOME_INHIBITION_OF_THE_PROTEOLYTIC_ACTIVITY_OF_APC_C_REQUIRED_FOR_THE_ONSET_OF_ANAPHASE_BY_MITOTIC_SPINDLE_CHECKPOINT_COMPONENTS	21	0.466283	1.17715	0.230216	0.387169			SERVITJA_LIVER_HNF1A_TARGETS_UP	113	-0.500955	-1.43579	0.0151339	0.175843
																	REACTOME_TRANSLESION_SYNTHESIS_BY_POLK	17	0.470879	1.1759	0.244681	0.387549			BIOCARTA_EPO_PATHWAY	18	-0.660663	-1.43555	0.0493827	0.175381
																	WP_INFLAMMATORY_RESPONSE_PATHWAY	23	0.459569	1.17581	0.254826	0.385967			REACTOME_PEROXISOMAL_LIPID_METABOLISM	27	-0.616829	-1.4351	0.055409	0.17531
																	REACTOME_G_ALPHA_S_SIGNALLING_EVENTS	64	0.370168	1.17448	0.176768	0.386615			REACTOME_DEVELOPMENTAL_BIOLOGY	269	-0.470581	-1.43498	0.00318471	0.174711
																	FOSTER_KDM1A_TARGETS_UP	161	0.329556	1.17412	0.119048	0.385591			BIOCARTA_RAS_PATHWAY	21	-0.640321	-1.43447	0.0511757	0.17472
																	SCHAEFFER_PROSTATE_DEVELOPMENT_12HR_DN	33	0.4133	1.17007	0.215768	0.39059			KHETCHOUMIAN_TRIM24_TARGETS_UP	45	-0.568111	-1.43339	0.0333333	0.175737
																	YAO_TEMPORAL_RESPONSE_TO_PROGESTERONE_CLUSTER_17	179	0.326854	1.17002	0.12766	0.389002			JIANG_AGING_HYPOTHALAMUS_UP	50	-0.566376	-1.43311	0.0360248	0.175461
																	REACTOME_SIGNALING_BY_CSF3_G_CSF	22	0.453396	1.16713	0.235294	0.392055			REACTOME_ACTIVATION_OF_NMDA_RECEPTORS_AND_POSTSYNAPTIC_EVENTS	23	-0.621048	-1.43074	0.0493151	0.178502
																	SAUL_SEN_MAYO	91	0.354618	1.16644	0.16185	0.391459			BIOCARTA_FMLP_PATHWAY	29	-0.604844	-1.43065	0.0423497	0.177895
																	TERAMOTO_OPN_TARGETS_CLUSTER_7	16	0.481101	1.16634	0.234266	0.389961			REACTOME_RAC1_GTPASE_CYCLE	161	-0.483635	-1.42965	0.0102623	0.17887
																	REACTOME_PROCESSING_OF_CAPPED_INTRONLESS_PRE_MRNA	28	0.44547	1.16259	0.221374	0.394607			ULE_SPLICING_VIA_NOVA2	35	-0.587539	-1.42932	0.0495979	0.178633
																	GREENBAUM_E2A_TARGETS_DN	19	0.452752	1.16023	0.26749	0.397154			REACTOME_O_LINKED_GLYCOSYLATION	70	-0.530055	-1.42703	0.0257353	0.181646
																	REACTOME_FANCONI_ANEMIA_PATHWAY	36	0.403943	1.15453	0.227468	0.405188			REACTOME_RND1_GTPASE_CYCLE	40	-0.568338	-1.42615	0.047043	0.182293
																	REACTOME_O_GLYCOSYLATION_OF_TSR_DOMAIN_CONTAINING_PROTEINS	17	0.463538	1.15147	0.27451	0.408902			REACTOME_CHROMATIN_MODIFYING_ENZYMES	184	-0.482653	-1.4259	0.00884956	0.181884
																	REACTOME_MITOTIC_METAPHASE_AND_ANAPHASE	219	0.313534	1.15066	0.135802	0.408555			BIOCARTA_IL6_PATHWAY	21	-0.631367	-1.42565	0.0551075	0.181529
																	BRACHAT_RESPONSE_TO_METHOTREXATE_DN	26	0.43572	1.14976	0.267241	0.408501			REACTOME_CASPASE_ACTIVATION_VIA_EXTRINSIC_APOPTOTIC_SIGNALLING_PATHWAY	18	-0.651947	-1.42556	0.0527778	0.180903
																	REACTOME_GAP_FILLING_DNA_REPAIR_SYNTHESIS_AND_LIGATION_IN_GG_NER	22	0.441686	1.14906	0.23166	0.407876			BYSTRYKH_HEMATOPOIESIS_STEM_CELL_SCP2_QTL_TRANS	18	-0.662215	-1.42446	0.0572207	0.181903
																	REACTOME_ACTIVATION_OF_IRF3_IRF7_MEDIATED_BY_TBK1_IKBKE	17	0.461006	1.14796	0.270073	0.408068			WP_WNT_SIGNALING_PATHWAY_WP539	92	-0.509668	-1.42398	0.0263473	0.181909
																	REACTOME_DETOXIFICATION_OF_REACTIVE_OXYGEN_SPECIES	30	0.426678	1.14124	0.288136	0.418035			WP_INTEGRIN_MEDIATED_CELL_ADHESION	89	-0.514944	-1.42306	0.0248227	0.182773
																	SCHMIDT_POR_TARGETS_IN_LIMB_BUD_UP	26	0.413697	1.14075	0.255474	0.417119			GAVIN_FOXP3_TARGETS_CLUSTER_T4	91	-0.509749	-1.42306	0.0167665	0.182018
																	REACTOME_REGULATION_OF_APC_C_ACTIVATORS_BETWEEN_G1_S_AND_EARLY_ANAPHASE	36	0.405301	1.13936	0.243697	0.417795			RAO_BOUND_BY_SALL4	186	-0.475695	-1.42289	0.0133929	0.181575
																	ZENG_GU_ICB_CONTROL_METAGENE_31_PRECICTIVE_ICB_RESISTANCE	126	0.325859	1.13736	0.185714	0.419491			REACTOME_RAB_GERANYLGERANYLATION	54	-0.538987	-1.42276	0.0377834	0.181006
																	REACTOME_CONVERSION_FROM_APC_C_CDC20_TO_APC_C_CDH1_IN_LATE_ANAPHASE	20	0.449123	1.13179	0.273077	0.42805			MADAN_DPPA4_TARGETS	23	-0.628623	-1.42118	0.0548697	0.182823
																	MIKKELSEN_MCV6_LCP_WITH_H3K4ME3	132	0.326141	1.12759	0.166667	0.433853			CADWELL_ATG16L1_TARGETS_DN	63	-0.539018	-1.4211	0.0336239	0.18222
																	RASHI_RESPONSE_TO_IONIZING_RADIATION_6	86	0.336956	1.1253	0.20339	0.436497			BIOCARTA_MEF2D_PATHWAY	15	-0.673593	-1.42089	0.0707071	0.181844
																	MCDOWELL_ACUTE_LUNG_INJURY_UP	41	0.383456	1.12461	0.247748	0.436018			BIOCARTA_WNT_PATHWAY	22	-0.617591	-1.4205	0.0539811	0.181711
																	REACTOME_BASE_EXCISION_REPAIR	38	0.387399	1.12426	0.266932	0.43496			REACTOME_CYTOCHROME_P450_ARRANGED_BY_SUBSTRATE_TYPE	27	-0.60616	-1.42035	0.0522876	0.181246
																	REACTOME_A_TETRASACCHARIDE_LINKER_SEQUENCE_IS_REQUIRED_FOR_GAG_SYNTHESIS	19	0.429808	1.1236	0.301587	0.434412			BIOCARTA_VDR_PATHWAY	22	-0.623699	-1.42004	0.0607662	0.180986
																	BYSTRYKH_HEMATOPOIESIS_STEM_CELL_QTL_CIS	130	0.327405	1.1209	0.177419	0.437457			ONO_AML1_TARGETS_UP	24	-0.61099	-1.41961	0.0584239	0.180947
																	REACTOME_MTORC1_MEDIATED_SIGNALLING	22	0.432449	1.12003	0.301587	0.437235			SERVITJA_ISLET_HNF1A_TARGETS_DN	92	-0.510842	-1.41958	0.0186263	0.180255
																	REACTOME_SYNTHESIS_OF_ACTIVE_UBIQUITIN_ROLES_OF_E1_AND_E2_ENZYMES	31	0.398057	1.1199	0.271605	0.435732			REACTOME_RAF_ACTIVATION	34	-0.576359	-1.41862	0.0410783	0.181189
																	SEKI_INFLAMMATORY_RESPONSE_LPS_UP	75	0.347194	1.11821	0.24	0.437046			PIONTEK_PKD1_TARGETS_UP	30	-0.598635	-1.41841	0.0527009	0.18075
																	REACTOME_PLASMA_LIPOPROTEIN_ASSEMBLY_REMODELING_AND_CLEARANCE	54	0.363357	1.11366	0.244131	0.443696			REACTOME_PROTEIN_METHYLATION	19	-0.649543	-1.41817	0.0375335	0.180478
																	SARTIPY_BLUNTED_BY_INSULIN_RESISTANCE_DN	18	0.444828	1.10917	0.332046	0.450298			HEVNER_CORTICAL_PLATE_POSTMITOTIC_PROJECTION_NEURONS	91	-0.507102	-1.41787	0.0238663	0.180315
																	REACTOME_INTRAFLAGELLAR_TRANSPORT	46	0.383371	1.10694	0.273148	0.45275			XU_CREBBP_TARGETS_DN	35	-0.581899	-1.41612	0.0350195	0.182414
																	DARWICHE_SKIN_TUMOR_PROMOTER_UP	114	0.326614	1.10666	0.231884	0.45155			CUI_TCF21_TARGETS_DN	23	-0.622415	-1.41372	0.0590659	0.18586
																	REACTOME_ESTROGEN_DEPENDENT_GENE_EXPRESSION	80	0.341863	1.10628	0.22905	0.450554			REACTOME_DNA_DAMAGE_TELOMERE_STRESS_INDUCED_SENESCENCE	28	-0.605798	-1.41075	0.0557823	0.190158
																	REACTOME_RNA_POLYMERASE_II_TRANSCRIBES_SNRNA_GENES	73	0.342944	1.10238	0.251337	0.455944			BIOCARTA_GSK3_PATHWAY	19	-0.642531	-1.41068	0.0570652	0.189577
																	REACTOME_MRNA_DECAY_BY_3_TO_5_EXORIBONUCLEASE	15	0.460385	1.09752	0.326241	0.463946			NABA_ECM_AFFILIATED	91	-0.506133	-1.40983	0.03517	0.190286
																	LIAN_NEUTROPHIL_GRANULE_CONSTITUENTS	19	0.42705	1.09152	0.327068	0.474197			REACTOME_REGULATION_OF_INSULIN_SECRETION	41	-0.559352	-1.40971	0.0436457	0.189716
																	REACTOME_INTERCONVERSION_OF_NUCLEOTIDE_DI_AND_TRIPHOSPHATES	24	0.411527	1.09152	0.313492	0.472399			REACTOME_FCERI_MEDIATED_CA_2_MOBILIZATION	28	-0.598294	-1.40953	0.0529101	0.189273
																	REACTOME_AZATHIOPRINE_ADME	23	0.417154	1.09145	0.352	0.470714			WP_COMPREHENSIVE_IL_17A_SIGNALING	90	-0.503635	-1.40721	0.0306604	0.192527
																	REACTOME_ANTIGEN_PROCESSING_UBIQUITINATION_PROTEASOME_DEGRADATION	266	0.28372	1.08936	0.133333	0.473025			ZHENG_IL22_SIGNALING_UP	51	-0.541693	-1.4072	0.0433121	0.191808
																	REACTOME_PLASMA_LIPOPROTEIN_CLEARANCE	33	0.385201	1.08301	0.330435	0.483701			REACTOME_FOXO_MEDIATED_TRANSCRIPTION	19	-0.634308	-1.40606	0.0580111	0.19298
																	REACTOME_TRANSLESION_SYNTHESIS_BY_POLH	19	0.430457	1.07913	0.340824	0.489484			BIOCARTA_HCMV_PATHWAY	17	-0.647763	-1.40587	0.0726496	0.192588
																	REACTOME_REGULATION_OF_NF_KAPPA_B_SIGNALING	17	0.449723	1.07758	0.340984	0.490731			BIOCARTA_ARENRF2_PATHWAY	18	-0.648517	-1.40575	0.0657343	0.192078
																	MORI_PRE_BI_LYMPHOCYTE_UP	76	0.332835	1.0772	0.280899	0.489592			RUAN_RESPONSE_TO_TNF_TROGLITAZONE_DN	31	-0.583518	-1.40515	0.0447154	0.192403
																	YAO_TEMPORAL_RESPONSE_TO_PROGESTERONE_CLUSTER_5	24	0.419733	1.07652	0.339695	0.489091			REACTOME_SURFACTANT_METABOLISM	15	-0.670899	-1.40499	0.0779944	0.191955
																	REACTOME_MRNA_SPLICING	202	0.301843	1.07606	0.231707	0.488195			REACTOME_INTRA_GOLGI_AND_RETROGRADE_GOLGI_TO_ER_TRAFFIC	171	-0.47546	-1.40493	0.0100223	0.191388
																	REACTOME_VLDLR_INTERNALISATION_AND_DEGRADATION	17	0.430573	1.07543	0.342857	0.487828			SHETH_LIVER_CANCER_VS_TXNIP_LOSS_PAM4	205	-0.47081	-1.4036	0.00650054	0.192944
																	REACTOME_ACTIVATION_OF_THE_PRE_REPLICATIVE_COMPLEX	31	0.382149	1.07446	0.353909	0.488192			REACTOME_GLYCOLYSIS	56	-0.541485	-1.40291	0.0507614	0.193388
																	STARK_HYPPOCAMPUS_22Q11_DELETION_DN	21	0.416605	1.06915	0.333333	0.496744			HU_GENOTOXIN_ACTION_DIRECT_VS_INDIRECT_24HR	47	-0.555486	-1.40261	0.041514	0.193089
																	NABA_ECM_REGULATORS	110	0.312283	1.06653	0.304	0.50015			REACTOME_FCERI_MEDIATED_MAPK_ACTIVATION	29	-0.594804	-1.40021	0.0534045	0.196412
																	DELASERNA_MYOD_TARGETS_DN	48	0.354231	1.0647	0.331839	0.502274			WP_SIGNAL_TRANSDUCTION_OF_S1P_RECEPTOR	17	-0.636085	-1.4002	0.0615165	0.195713
																	REACTOME_INTERFERON_ALPHA_BETA_SIGNALING	20	0.417407	1.06386	0.386973	0.502137			REACTOME_SUMOYLATION	158	-0.476869	-1.39984	0.0110375	0.195658
																	LIANG_HEMATOPOIESIS_STEM_CELL_NUMBER_LARGE_VS_TINY_DN	40	0.35877	1.05981	0.334928	0.50859			BIOCARTA_IGF1R_PATHWAY	22	-0.619058	-1.39945	0.0543478	0.195558
																	BROWN_MYELOID_CELL_DEVELOPMENT_DN	122	0.308166	1.05917	0.280303	0.508136			BIOCARTA_IGF1MTOR_PATHWAY	18	-0.646776	-1.39927	0.0661157	0.195158
																	BIOCARTA_MTA3_PATHWAY	18	0.429046	1.05849	0.351852	0.507769			REACTOME_PHOSPHOLIPID_METABOLISM	166	-0.475983	-1.39888	0.0165746	0.195077
																	REACTOME_DNA_STRAND_ELONGATION	23	0.401357	1.05808	0.352518	0.506757			REACTOME_RHOG_GTPASE_CYCLE	70	-0.5205	-1.39831	0.0405405	0.195331
																	REACTOME_CELL_CYCLE_CHECKPOINTS	275	0.283796	1.05658	0.292308	0.507897			REACTOME_PLATELET_AGGREGATION_PLUG_FORMATION	26	-0.595542	-1.398	0.0570652	0.195169
																	REACTOME_AGGREPHAGY	31	0.383091	1.05542	0.358974	0.508545			PILON_KLF1_TARGETS_UP	397	-0.450493	-1.39789	0.00103627	0.194699
																	REACTOME_LAGGING_STRAND_SYNTHESIS	19	0.416183	1.05392	0.409774	0.509863			FOSTER_TOLERANT_MACROPHAGE_DN	396	-0.449047	-1.39747	0.00103306	0.194751
																	REACTOME_PINK1_PRKN_MEDIATED_MITOPHAGY	22	0.402832	1.05372	0.365854	0.508437			LANDIS_ERBB2_BREAST_TUMORS_65_UP	21	-0.617249	-1.39608	0.0722892	0.196291
																	LE_EGR2_TARGETS_UP	100	0.312893	1.05361	0.279221	0.506833			REACTOME_MAPK_TARGETS_NUCLEAR_EVENTS_MEDIATED_BY_MAP_KINASES	27	-0.590852	-1.39589	0.0727763	0.195927
																	JIANG_AGING_CEREBRAL_CORTEX_UP	30	0.389406	1.05314	0.361345	0.505964			MCBRYAN_PUBERTAL_BREAST_6_7WK_UP	180	-0.469666	-1.39393	0.00884956	0.198453
																	HORTON_SREBF_TARGETS	24	0.400214	1.05309	0.352273	0.504313			BIOCARTA_TEL_PATHWAY	17	-0.634082	-1.39266	0.0899183	0.199923
																	ONGUSAHA_TP53_TARGETS	34	0.369888	1.05296	0.38843	0.502838			WP_MITOCHONDRIAL_GENE_EXPRESSION	19	-0.637795	-1.39203	0.0738255	0.200294
																	ELLWOOD_MYC_TARGETS_DN	40	0.359594	1.0486	0.363184	0.510071			WENG_POR_TARGETS_GLOBAL_UP	17	-0.649327	-1.39196	0.0654843	0.199715
																	REACTOME_C_TYPE_LECTIN_RECEPTORS_CLRS	109	0.31049	1.04804	0.306569	0.50942			REACTOME_PI_METABOLISM	71	-0.518378	-1.38823	0.0406213	0.205648
																	HARRIS_BRAIN_CANCER_PROGENITORS	20	0.412368	1.04764	0.394928	0.508481			WP_KIT_RECEPTOR_SIGNALING_PATHWAY	65	-0.520722	-1.38784	0.0366748	0.205597
																	PAL_PRMT5_TARGETS_DN	23	0.406653	1.04003	0.396947	0.522469			REACTOME_ASPARAGINE_N_LINKED_GLYCOSYLATION	237	-0.458491	-1.38619	0.00756757	0.207659
																	REACTOME_RHO_GTPASES_ACTIVATE_NADPH_OXIDASES	22	0.399706	1.03991	0.364	0.520958			REACTOME_METABOLISM_OF_STEROIDS	86	-0.501931	-1.38547	0.0385078	0.208078
																	REACTOME_ACTIVATION_OF_ATR_IN_RESPONSE_TO_REPLICATION_STRESS	35	0.369384	1.03639	0.383764	0.52682			REACTOME_FORMATION_OF_WDR5_CONTAINING_HISTONE_MODIFYING_COMPLEXES	37	-0.557058	-1.38487	0.0617761	0.208432
																	REACTOME_TCF_DEPENDENT_SIGNALING_IN_RESPONSE_TO_WNT	136	0.298628	1.03327	0.319149	0.5317			BIOCARTA_EIF4_PATHWAY	21	-0.618674	-1.3845	0.101231	0.208327
																	UEDA_CENTRAL_CLOCK	80	0.312186	1.02684	0.38172	0.543528			REACTOME_RAC3_GTPASE_CYCLE	84	-0.506131	-1.38335	0.0334528	0.209669
																	REACTOME_SELECTIVE_AUTOPHAGY	59	0.326544	1.02533	0.403409	0.545029			GAVIN_FOXP3_TARGETS_CLUSTER_P2	69	-0.510793	-1.38284	0.039072	0.209824
																	CLASPER_LYMPHATIC_VESSELS_DURING_METASTASIS_DN	16	0.424874	1.02441	0.422642	0.545209			REACTOME_INTRINSIC_PATHWAY_FOR_APOPTOSIS	39	-0.551694	-1.38283	0.0675325	0.209135
																	MARKEY_RB1_CHRONIC_LOF_DN	105	0.31034	1.02101	0.419118	0.55094			REACTOME_GPVI_MEDIATED_ACTIVATION_CASCADE	31	-0.5796	-1.38276	0.0636132	0.208571
																	LIANG_HEMATOPOIESIS_STEM_CELL_NUMBER_SMALL_VS_HUGE_DN	29	0.371797	1.01812	0.405512	0.555351			ICHIBA_GRAFT_VERSUS_HOST_DISEASE_D7_DN	33	-0.573842	-1.38022	0.0798969	0.212273
																	REACTOME_DOWNREGULATION_OF_TGF_BETA_RECEPTOR_SIGNALING	17	0.420892	1.0168	0.395161	0.556619			REACTOME_RHOBTB1_GTPASE_CYCLE	22	-0.612527	-1.37984	0.0752394	0.21231
																	HUI_MAPK14_TARGETS_UP	19	0.394679	1.01435	0.419608	0.56021			REACTOME_PLATELET_ACTIVATION_SIGNALING_AND_AGGREGATION	195	-0.464383	-1.37876	0.0130719	0.213507
																	BURTON_ADIPOGENESIS_4	43	0.346948	1.00713	0.424528	0.574026			BIOCARTA_ATM_PATHWAY	18	-0.631378	-1.37777	0.0913044	0.214683
																	REACTOME_ACTIVATED_TAK1_MEDIATES_P38_MAPK_ACTIVATION	24	0.379625	1.00322	0.403774	0.580681			REACTOME_GLYCOGEN_METABOLISM	16	-0.659295	-1.37731	0.0768176	0.214751
																	SANSOM_APC_TARGETS	196	0.272182	1.00237	0.38961	0.580666			BIOCARTA_CXCR4_PATHWAY	17	-0.632472	-1.37696	0.0869565	0.214661
																	INGRAM_SHH_TARGETS_DN	53	0.321425	1.00018	0.421875	0.583685			APRELIKOVA_BRCA1_TARGETS	44	-0.542134	-1.37676	0.0638298	0.214326
																	ONO_AML1_TARGETS_DN	40	0.345282	0.997061	0.415179	0.58892			ZENG_GU_ICB_CONTROL_METAGENE_44_PRECICTIVE_ICB_RESPONSE	178	-0.463228	-1.37618	0.0165016	0.214713
																	REACTOME_TELOMERE_C_STRAND_LAGGING_STRAND_SYNTHESIS	32	0.357881	0.996866	0.448819	0.587516			REACTOME_HEMOSTASIS	403	-0.442401	-1.37582	0	0.214696
																	REACTOME_COLLAGEN_DEGRADATION	18	0.405671	0.994485	0.458182	0.5913			JIANG_AGING_CEREBRAL_CORTEX_DN	43	-0.542277	-1.3742	0.0570687	0.216868
																	REACTOME_JNK_C_JUN_KINASES_PHOSPHORYLATION_AND_ACTIVATION_MEDIATED_BY_ACTIVATED_HUMAN_TAK1	22	0.385376	0.993254	0.443609	0.592133			REACTOME_VXPX_CARGO_TARGETING_TO_CILIUM	16	-0.650565	-1.37413	0.0833333	0.216321
																	BOYLAN_MULTIPLE_MYELOMA_D_DN	81	0.303586	0.992915	0.434286	0.591078			REACTOME_RHOQ_GTPASE_CYCLE	53	-0.530503	-1.37408	0.0606061	0.215684
																	REACTOME_GLOBAL_GENOME_NUCLEOTIDE_EXCISION_REPAIR_GG_NER	81	0.304411	0.989527	0.475138	0.596788			BOYLAN_MULTIPLE_MYELOMA_C_DN	57	-0.519736	-1.373	0.0647922	0.216865
																	REACTOME_M_PHASE	367	0.254792	0.981789	0.555556	0.61246			STEARMAN_LUNG_CANCER_EARLY_VS_LATE_UP	121	-0.480783	-1.37224	0.028103	0.217388
																	REACTOME_DEADENYLATION_DEPENDENT_MRNA_DECAY	52	0.323679	0.981451	0.45283	0.61139			WP_DELTA_NOTCH_SIGNALING_PATHWAY	76	-0.503592	-1.37186	0.0488677	0.217333
																	WP_PURINE_METABOLISM	138	0.276954	0.980199	0.48227	0.612271			REACTOME_CARDIAC_CONDUCTION	46	-0.532856	-1.37127	0.064557	0.217725
																	REACTOME_DNA_REPAIR	289	0.253055	0.979656	0.517857	0.61158			ZHANG_BREAST_CANCER_PROGENITORS_UP	420	-0.437296	-1.37119	0.00102249	0.217179
																	REACTOME_ACYL_CHAIN_REMODELLING_OF_PS	15	0.40521	0.976213	0.471631	0.617754			BOYLAN_MULTIPLE_MYELOMA_D_CLUSTER_UP	24	-0.600463	-1.36823	0.0828804	0.22174
																	REACTOME_CHOLESTEROL_BIOSYNTHESIS	26	0.350498	0.975166	0.49115	0.618236			PLASARI_TGFB1_TARGETS_10HR_UP	156	-0.465258	-1.36765	0.0295082	0.222048
																	BAKKER_FOXO3_TARGETS_DN	147	0.276338	0.975138	0.486957	0.616352			REACTOME_TRANSMISSION_ACROSS_CHEMICAL_SYNAPSES	107	-0.484368	-1.36732	0.0331361	0.22191
																	REACTOME_P75NTR_SIGNALS_VIA_NF_KB	16	0.406225	0.973882	0.456693	0.617143			LANDIS_BREAST_CANCER_PROGRESSION_DN	60	-0.517264	-1.36518	0.070303	0.225075
																	REACTOME_POSTMITOTIC_NUCLEAR_PORE_COMPLEX_NPC_REFORMATION	22	0.370803	0.972166	0.487805	0.61927			MARSON_FOXP3_TARGETS_STIMULATED_UP	27	-0.576784	-1.36446	0.0936281	0.225649
																	REACTOME_DEPOSITION_OF_NEW_CENPA_CONTAINING_NUCLEOSOMES_AT_THE_CENTROMERE	65	0.31737	0.97124	0.484043	0.619541			LIM_MAMMARY_STEM_CELL_DN	404	-0.439227	-1.36389	0.00310559	0.225946
																	REACTOME_SIGNALING_BY_INSULIN_RECEPTOR	51	0.326398	0.971166	0.480952	0.617842			WAKABAYASHI_ADIPOGENESIS_PPARG_RXRA_BOUND_WITH_H4K20ME1_MARK	143	-0.471663	-1.36309	0.0221484	0.226573
																	MORI_LARGE_PRE_BII_LYMPHOCYTE_UP	86	0.296342	0.968754	0.508876	0.621678			OUYANG_PROSTATE_CANCER_PROGRESSION_UP	20	-0.610403	-1.36287	0.0881954	0.226271
																	YAO_TEMPORAL_RESPONSE_TO_PROGESTERONE_CLUSTER_12	74	0.296768	0.963593	0.491018	0.631972			WP_ESC_PLURIPOTENCY_PATHWAYS	86	-0.497644	-1.35904	0.0454002	0.232573
																	REACTOME_BUTYRATE_RESPONSE_FACTOR_1_BRF1_BINDS_AND_DESTABILIZES_MRNA	16	0.393385	0.961298	0.476489	0.635679			REACTOME_SIGNAL_TRANSDUCTION_BY_L1	18	-0.620221	-1.35824	0.0793011	0.233381
																	REACTOME_MHC_CLASS_II_ANTIGEN_PRESENTATION	103	0.285843	0.96087	0.461538	0.634599			REACTOME_SYNTHESIS_OF_BILE_ACIDS_AND_BILE_SALTS	21	-0.603291	-1.35787	0.0966887	0.233411
																	JACKSON_DNMT1_TARGETS_UP	78	0.287222	0.954519	0.540107	0.647949			REACTOME_FATTY_ACID_METABOLISM	133	-0.467584	-1.35685	0.0317821	0.234525
																	REACTOME_CYTOSOLIC_SENSORS_OF_PATHOGEN_ASSOCIATED_DNA	32	0.34425	0.953786	0.462406	0.647717			WP_EICOSANOID_METABOLISM_VIA_LIPOXYGENASES_LOX	22	-0.592723	-1.3555	0.0945406	0.236332
																	REACTOME_TGF_BETA_RECEPTOR_SIGNALING_ACTIVATES_SMADS	35	0.336277	0.953438	0.47032	0.646624			BIOCARTA_KERATINOCYTE_PATHWAY	45	-0.540907	-1.35536	0.0657216	0.235894
																	REACTOME_NEGATIVE_REGULATION_OF_FLT3	15	0.407887	0.949609	0.5	0.653959			MONNIER_POSTRADIATION_TUMOR_ESCAPE_DN	367	-0.435598	-1.35408	0.00825593	0.237618
																	ZAMORA_NOS2_TARGETS_UP	53	0.321279	0.947714	0.5	0.656414			WANG_TARGETS_OF_MLL_CBP_FUSION_UP	42	-0.531709	-1.35364	0.0873533	0.237705
																	REACTOME_HEPARAN_SULFATE_HEPARIN_HS_GAG_METABOLISM	37	0.340181	0.945947	0.509174	0.658651			MATTHEWS_SKIN_CARCINOGENESIS_VIA_JUN	15	-0.637088	-1.35342	0.107143	0.23735
																	GAVIN_IL2_RESPONSIVE_FOXP3_TARGETS_UP	15	0.400492	0.941033	0.510714	0.668541			MARTIN_NFKB_TARGETS_UP	38	-0.54668	-1.35339	0.0813215	0.236689
																	REACTOME_CARBOXYTERMINAL_POST_TRANSLATIONAL_MODIFICATIONS_OF_TUBULIN	18	0.381542	0.938	0.516364	0.673646			REACTOME_NICOTINATE_METABOLISM	24	-0.589948	-1.35238	0.0899329	0.237863
																	CHESLER_BRAIN_HIGHEST_GENETIC_VARIANCE	34	0.333204	0.937805	0.523207	0.672116			REACTOME_CLATHRIN_MEDIATED_ENDOCYTOSIS	122	-0.469483	-1.35167	0.0353881	0.238392
																	VARELA_ZMPSTE24_TARGETS_DN	34	0.334613	0.937351	0.55	0.671202			REACTOME_CA2_PATHWAY	35	-0.556918	-1.35147	0.0969856	0.238015
																	MEISSNER_NPC_ICP_WITH_H3K4ME3	19	0.382448	0.927678	0.556338	0.692078			IVANOVA_HEMATOPOIESIS_MATURE_CELL	267	-0.442353	-1.35144	0.00947368	0.237373
																	YAO_TEMPORAL_RESPONSE_TO_PROGESTERONE_CLUSTER_15	32	0.339075	0.927612	0.566667	0.690208			BIOCARTA_RAC1_PATHWAY	20	-0.606182	-1.35107	0.107735	0.23727
																	MARCINIAK_ER_STRESS_RESPONSE_VIA_CHOP	19	0.375829	0.926271	0.545788	0.691391			BIOCARTA_GLEEVEC_PATHWAY	23	-0.591476	-1.3509	0.0977242	0.236857
																	BRUINS_UVC_RESPONSE_VIA_TP53_GROUP_C	70	0.292992	0.923601	0.585366	0.69583			BIOCARTA_NTHI_PATHWAY	22	-0.594327	-1.35066	0.100139	0.236638
																	VILIMAS_NOTCH1_TARGETS_DN	20	0.363804	0.920861	0.513889	0.7001			REACTOME_GLUCONEOGENESIS	29	-0.568692	-1.35038	0.0900409	0.236523
																	SCHLINGEMANN_SKIN_CARCINOGENESIS_TPA_DN	23	0.358773	0.920699	0.517928	0.69846			RIZ_ERYTHROID_DIFFERENTIATION_HEMGN	16	-0.641611	-1.35025	0.103208	0.23606
																	LEE_AGING_NEOCORTEX_UP	70	0.286773	0.919195	0.627778	0.699816			HE_PTEN_TARGETS_UP	18	-0.626429	-1.35009	0.104762	0.235699
																	HOWLIN_CITED1_TARGETS_1_DN	37	0.322185	0.918033	0.546559	0.700532			WP_ERBB_SIGNALING_PATHWAY	41	-0.544375	-1.34919	0.0810811	0.236677
																	REACTOME_HDR_THROUGH_HOMOLOGOUS_RECOMBINATION_HRR	56	0.302233	0.915629	0.604278	0.704058			REACTOME_SUMOYLATION_OF_INTRACELLULAR_RECEPTORS	25	-0.587777	-1.34883	0.081117	0.236684
																	RUAN_RESPONSE_TO_TROGLITAZONE_UP	21	0.358175	0.915179	0.539007	0.703072			WP_WNT_SIGNALING_PATHWAY_WP403	47	-0.526657	-1.34859	0.0856423	0.236464
																	HEVNER_SUBVENTRICULAR_ZONE_AND_UP_NEURON_FATE_COMMITTED_CELLS	27	0.340592	0.906188	0.59058	0.721764			GUO_TARGETS_OF_IRS1_AND_IRS2	86	-0.48188	-1.34796	0.047235	0.236985
																	LEIN_MEDULLA_MARKERS	59	0.28548	0.905853	0.655914	0.720492			SHIN_B_CELL_LYMPHOMA_CLUSTER_7	25	-0.58417	-1.34719	0.0957309	0.237732
																	REACTOME_ACYL_CHAIN_REMODELLING_OF_PC	19	0.363605	0.905333	0.613546	0.719697			GRAESSMANN_APOPTOSIS_BY_SERUM_DEPRIVATION_DN	206	-0.451827	-1.34654	0.0150862	0.238313
																	MIKKELSEN_IPS_ICP_WITH_H3K27ME3	21	0.353166	0.900345	0.587591	0.728949			REACTOME_SIGNALING_BY_ERBB2	43	-0.53443	-1.3462	0.0770218	0.238278
																	REACTOME_SIGNALING_BY_INTERLEUKINS	240	0.238935	0.899265	0.84058	0.729255			REACTOME_EXTRA_NUCLEAR_ESTROGEN_SIGNALING	55	-0.52007	-1.34546	0.0639386	0.239028
																	QI_PLASMACYTOMA_DN	81	0.276086	0.898396	0.692308	0.729081			REACTOME_PKMTS_METHYLATE_HISTONE_LYSINES	62	-0.503071	-1.34515	0.0711656	0.238923
																	REACTOME_SIGNALING_BY_NOTCH1	19	0.360491	0.896708	0.579926	0.73098			REACTOME_GLUCOSE_METABOLISM	74	-0.496524	-1.34505	0.0711701	0.238407
																	GROSS_HYPOXIA_VIA_ELK3_ONLY_DN	41	0.298978	0.89384	0.628205	0.735676			BRACHAT_RESPONSE_TO_CISPLATIN	23	-0.591148	-1.34374	0.104478	0.240109
																	REACTOME_POLYMERASE_SWITCHING_ON_THE_C_STRAND_OF_THE_TELOMERE	25	0.321235	0.891403	0.645833	0.739113			BIOCARTA_CSK_PATHWAY	16	-0.637161	-1.34373	0.102013	0.239437
																	REACTOME_RNA_POLYMERASE_II_TRANSCRIPTION_TERMINATION	62	0.283718	0.89116	0.663044	0.737558			BOYLAN_MULTIPLE_MYELOMA_C_CLUSTER_DN	31	-0.561861	-1.34366	0.0807947	0.238885
																	REACTOME_RUNX1_REGULATES_GENES_INVOLVED_IN_MEGAKARYOCYTE_DIFFERENTIATION_AND_PLATELET_FUNCTION	67	0.283055	0.888726	0.699482	0.740877			REACTOME_NERVOUS_SYSTEM_DEVELOPMENT	212	-0.444338	-1.34301	0.0149413	0.239534
																	KATSANOU_ELAVL1_TARGETS_UP	132	0.250866	0.888047	0.779661	0.740293			MCCLUNG_DELTA_FOSB_TARGETS_8WK	41	-0.528991	-1.34267	0.0716113	0.239516
																	BURTON_ADIPOGENESIS_1	29	0.325087	0.884521	0.650443	0.745964			REACTOME_METABOLISM_OF_CARBOHYDRATES	214	-0.442087	-1.34245	0.0228261	0.239273
																	REACTOME_PROTEIN_UBIQUITINATION	71	0.276277	0.884417	0.694268	0.744104			LEIN_OLIGODENDROCYTE_MARKERS	59	-0.511526	-1.34214	0.0768278	0.239146
																	REACTOME_DNA_DAMAGE_RECOGNITION_IN_GG_NER	39	0.300002	0.881865	0.653333	0.747868			IRITANI_MAD1_TARGETS_UP	16	-0.627784	-1.34203	0.132208	0.23871
																	BRACHAT_RESPONSE_TO_METHOTREXATE_UP	22	0.336259	0.881728	0.628676	0.746128			REACTOME_DEADENYLATION_OF_MRNA	23	-0.594207	-1.34196	0.0923483	0.238175
																	MCDOWELL_ACUTE_LUNG_INJURY_DN	34	0.30956	0.881598	0.638767	0.744362			BIOCARTA_TGFB_PATHWAY	17	-0.620806	-1.33975	0.103064	0.241619
																	KASLER_HDAC7_TARGETS_2_DN	30	0.321303	0.878167	0.643725	0.749609			WP_OXIDATIVE_DAMAGE_RESPONSE	36	-0.541114	-1.33974	0.0935525	0.240994
																	HEVNER_CORTEX_CAUDAL_SUBVENTRICULAR_ZONE	27	0.325991	0.87617	0.634855	0.752031			PASINI_SUZ12_TARGETS_UP	83	-0.485275	-1.33792	0.0550351	0.243746
																	RASHI_NFKB1_TARGETS	19	0.360055	0.87593	0.597744	0.750497			YAMAZAKI_TCEB3_TARGETS_UP	147	-0.457523	-1.33774	0.0270575	0.243415
																	REACTOME_MOLECULES_ASSOCIATED_WITH_ELASTIC_FIBRES	19	0.363643	0.875763	0.620818	0.74877			REACTOME_RAC2_GTPASE_CYCLE	81	-0.489537	-1.33677	0.0613718	0.244591
																	ZENG_GU_ICB_CONTROL_METAGENE_42_PRECICTIVE_ICB_RESISTANCE	143	0.242609	0.875205	0.76	0.747986			GRAESSMANN_RESPONSE_TO_MC_AND_SERUM_DEPRIVATION_DN	74	-0.492215	-1.3364	0.0706587	0.244691
																	REACTOME_GAP_JUNCTION_ASSEMBLY	18	0.346063	0.873394	0.618321	0.749836			LEIN_PONS_MARKERS	62	-0.504178	-1.3362	0.0671463	0.244406
																	WP_FIBRIN_COMPLEMENT_RECEPTOR_3_SIGNALING_PATHWAY	37	0.303359	0.872908	0.682403	0.748761			MCCLUNG_CREB1_TARGETS_DN	43	-0.534242	-1.33607	0.0890323	0.244014
																	YU_MYC_TARGETS_UP	41	0.296761	0.866108	0.662222	0.76079			LANDIS_ERBB2_BREAST_TUMORS_324_DN	130	-0.465071	-1.33606	0.0424799	0.243392
																	HOLLERN_EMT_BREAST_TUMOR_UP	117	0.249013	0.860162	0.798319	0.771529			PANGAS_TUMOR_SUPPRESSION_BY_SMAD1_AND_SMAD5_UP	111	-0.468941	-1.33577	0.0527523	0.243264
																	WP_CHOLESTEROL_METABOLISM_WITH_BLOCH_AND_KANDUTSCH_RUSSELL_PATHWAYS	45	0.284739	0.85893	0.712264	0.772085			MEISSNER_BRAIN_HCP_WITH_H3K4ME2_AND_H3K27ME3	31	-0.557937	-1.33511	0.0818554	0.243783
																	REACTOME_PKR_MEDIATED_SIGNALING	60	0.27444	0.855011	0.775281	0.778272			REACTOME_TRANS_GOLGI_NETWORK_VESICLE_BUDDING	67	-0.498516	-1.33505	0.0680693	0.243298
																	LEE_CALORIE_RESTRICTION_MUSCLE_DN	45	0.301054	0.854109	0.736842	0.778134			SARTIPY_BLUNTED_BY_INSULIN_RESISTANCE_UP	18	-0.613729	-1.33449	0.110354	0.243636
																	MULLIGAN_NTF3_SIGNALING_VIA_INSR_AND_IGF1R_UP	20	0.33929	0.853208	0.63035	0.778014			WP_MAPK_SIGNALING_PATHWAY	150	-0.458051	-1.3342	0.0244444	0.243497
																	REACTOME_HS_GAG_DEGRADATION	18	0.3401	0.844743	0.687719	0.792956			IWANAGA_CARCINOGENESIS_BY_KRAS_UP	145	-0.458879	-1.33401	0.0305085	0.243242
																	REACTOME_CONDENSATION_OF_PROPHASE_CHROMOSOMES	48	0.267394	0.824951	0.778846	0.829436			CHEN_PDGF_TARGETS	17	-0.612331	-1.33337	0.104816	0.243867
																	REACTOME_NEUREXINS_AND_NEUROLIGINS	18	0.323594	0.823848	0.722433	0.829345			REACTOME_INTEGRATION_OF_ENERGY_METABOLISM	55	-0.504502	-1.33292	0.0838471	0.244057
																	REACTOME_ELASTIC_FIBRE_FORMATION	22	0.322891	0.823193	0.744094	0.828335			MODY_HIPPOCAMPUS_POSTNATAL	44	-0.525619	-1.33106	0.0860349	0.246949
																	CAIRO_LIVER_DEVELOPMENT_UP	125	0.236435	0.823082	0.889706	0.826418			LE_EGR2_TARGETS_DN	88	-0.478573	-1.33104	0.0709988	0.24636
																	CUI_TCF21_TARGETS_UP	25	0.311917	0.822459	0.719101	0.825411			KUMAR_TARGETS_OF_MLL_AF9_FUSION	374	-0.429431	-1.33012	0.00518135	0.247345
																	REACTOME_ISG15_ANTIVIRAL_MECHANISM	26	0.315254	0.818575	0.723577	0.830353			REACTOME_ION_HOMEOSTASIS	33	-0.547032	-1.32878	0.101717	0.249189
																	REACTOME_PROCESSIVE_SYNTHESIS_ON_THE_C_STRAND_OF_THE_TELOMERE	17	0.344358	0.817822	0.7125	0.829589			SHETH_LIVER_CANCER_VS_TXNIP_LOSS_PAM2	154	-0.45401	-1.32694	0.040404	0.251861
																	REACTOME_CHONDROITIN_SULFATE_DERMATAN_SULFATE_METABOLISM	36	0.290099	0.815634	0.763052	0.831229			RASHI_RESPONSE_TO_IONIZING_RADIATION_1	38	-0.531726	-1.3261	0.113665	0.252831
																	REACTOME_ACTIVATION_OF_G_PROTEIN_GATED_POTASSIUM_CHANNELS	15	0.345814	0.81311	0.712838	0.83357			MCBRYAN_PUBERTAL_TGFB1_TARGETS_UP	158	-0.451167	-1.32541	0.0367893	0.253489
																	KAMMINGA_EZH2_TARGETS	40	0.276996	0.812243	0.7713	0.832945			GROSS_HYPOXIA_VIA_ELK3_DN	145	-0.458316	-1.32468	0.0460157	0.25419
																	REACTOME_E3_UBIQUITIN_LIGASES_UBIQUITINATE_TARGET_PROTEINS	51	0.263596	0.809914	0.815	0.834828			IVANOVA_HEMATOPOIESIS_STEM_CELL	152	-0.448213	-1.32462	0.0425532	0.253682
																	QUINTENS_EMBRYONIC_BRAIN_RESPONSE_TO_IR	75	0.246907	0.807111	0.877301	0.837531			WP_GLYCOGEN_METABOLISM	31	-0.551721	-1.32359	0.121795	0.255012
																	REACTOME_INWARDLY_RECTIFYING_K_CHANNELS	16	0.338807	0.80473	0.741935	0.839571			REACTOME_STIMULI_SENSING_CHANNELS	56	-0.501283	-1.32332	0.0923845	0.254857
																	BERENJENO_TRANSFORMED_BY_RHOA_REVERSIBLY_DN	27	0.290754	0.796484	0.731225	0.851487			MCBRYAN_PUBERTAL_BREAST_5_6WK_UP	103	-0.47331	-1.32194	0.0475087	0.256773
																	REACTOME_ASSEMBLY_OF_COLLAGEN_FIBRILS_AND_OTHER_MULTIMERIC_STRUCTURES	18	0.319439	0.788285	0.721649	0.86214			REACTOME_TRANSPORT_TO_THE_GOLGI_AND_SUBSEQUENT_MODIFICATION	158	-0.44612	-1.3208	0.043722	0.258226
																	REACTOME_PRC2_METHYLATES_HISTONES_AND_DNA	63	0.250332	0.786296	0.866995	0.863153			REACTOME_SIGNAL_AMPLIFICATION	25	-0.571611	-1.32047	0.117568	0.258121
																	MIKKELSEN_IPS_LCP_WITH_H3K4ME3	123	0.229164	0.785095	0.954545	0.862752			CHEBOTAEV_GR_TARGETS_UP	66	-0.495731	-1.32038	0.0741206	0.257629
																	REACTOME_LDL_CLEARANCE	17	0.327675	0.782959	0.773585	0.863718			REACTOME_NETRIN_1_SIGNALING	18	-0.608344	-1.32002	0.124324	0.257642
																	REACTOME_MITOTIC_SPINDLE_CHECKPOINT	110	0.232412	0.780369	0.942857	0.865657			BIOCARTA_MAPK_PATHWAY	74	-0.48022	-1.31997	0.0633971	0.257104
																	ZENG_GU_ICB_CONTROL_METAGENE_8_PRECICTIVE_ICB_RESPONSE	187	0.212092	0.767921	1	0.881437			WP_MECP2_AND_ASSOCIATED_RETT_SYNDROME	34	-0.537981	-1.318	0.0953003	0.260242
																	BIOCARTA_NKCELLS_PATHWAY	17	0.317605	0.767852	0.756098	0.87933			WP_METAPATHWAY_BIOTRANSFORMATION	70	-0.486345	-1.31723	0.0769231	0.261012
																	REACTOME_TNFS_BIND_THEIR_PHYSIOLOGICAL_RECEPTORS	21	0.29862	0.760806	0.791971	0.886569			GUILLAUMOND_KLF10_TARGETS_UP	37	-0.541366	-1.31715	0.102362	0.260495
																	REACTOME_TRISTETRAPROLIN_TTP_ZFP36_BINDS_AND_DESTABILIZES_MRNA	16	0.310239	0.759272	0.785714	0.886492			REACTOME_TP53_REGULATES_TRANSCRIPTION_OF_ADDITIONAL_CELL_CYCLE_GENES_WHOSE_EXACT_ROLE_IN_THE_P53_PATHWAY_REMAIN_UNCERTAIN	18	-0.598646	-1.31685	0.104457	0.260453
																	REACTOME_INTEGRIN_CELL_SURFACE_INTERACTIONS	40	0.26769	0.757913	0.852018	0.886142			WANG_RESPONSE_TO_BEXAROTENE_UP	28	-0.563203	-1.31675	0.118577	0.260013
																	STEGER_ADIPOGENESIS_DN	17	0.312217	0.756966	0.780919	0.885163			REACTOME_GOLGI_ASSOCIATED_VESICLE_BIOGENESIS	53	-0.510359	-1.31663	0.0957179	0.2596
																	BYSTROEM_CORRELATED_WITH_IL5_UP	34	0.269355	0.754674	0.85124	0.886014			REACTOME_INTERFERON_GAMMA_SIGNALING	18	-0.606038	-1.31539	0.114799	0.261452
																	MEISSNER_ES_ICP_WITH_H3K4ME3	27	0.275275	0.741337	0.861538	0.899754			CAIRO_LIVER_DEVELOPMENT_DN	162	-0.449044	-1.31536	0.0324748	0.26085
																	SARTIPY_NORMAL_AT_INSULIN_RESISTANCE_UP	30	0.2631	0.734649	0.874477	0.905143			RAMALHO_STEMNESS_DN	69	-0.487407	-1.31486	0.0819277	0.26117
																	BIOCARTA_NKT_PATHWAY	24	0.276033	0.731426	0.869091	0.906266			WANG_RESPONSE_TO_BEXAROTENE_DN	24	-0.577684	-1.31471	0.108609	0.260797
																	MIKKELSEN_IPS_HCP_WITH_H3_UNMETHYLATED	21	0.281694	0.72654	0.840741	0.909177			IVANOVA_HEMATOPOIESIS_STEM_CELL_LONG_TERM	161	-0.447819	-1.31344	0.0542373	0.262466
																	MIKKELSEN_ES_LCP_WITH_H3K4ME3	99	0.217995	0.726406	0.992857	0.907114			REACTOME_SIGNALING_BY_NTRKS	70	-0.490785	-1.31318	0.0808203	0.26233
																	REACTOME_DAP12_SIGNALING	28	0.268664	0.726003	0.856574	0.905317			ABBUD_LIF_SIGNALING_1_DN	23	-0.576591	-1.31278	0.104683	0.262472
																	GAUSSMANN_MLL_AF4_FUSION_TARGETS_D_UP	26	0.266278	0.722287	0.884921	0.906848			BURTON_ADIPOGENESIS_2	66	-0.491795	-1.31208	0.0890841	0.263144
																	REACTOME_DEGRADATION_OF_THE_EXTRACELLULAR_MATRIX	47	0.2372	0.700784	0.932642	0.924798			IWANAGA_CARCINOGENESIS_BY_KRAS_PTEN_DN	281	-0.432621	-1.31107	0.0158228	0.264483
																	REACTOME_G_ALPHA_Z_SIGNALLING_EVENTS	21	0.263908	0.67592	0.895833	0.941574			BIOCARTA_MTOR_PATHWAY	19	-0.592782	-1.31096	0.128799	0.264072
																	MEISSNER_BRAIN_ICP_WITH_H3K4ME3	24	0.241263	0.621197	0.92674	0.969462			YAUCH_HEDGEHOG_SIGNALING_PARACRINE_UP	94	-0.467502	-1.30935	0.07034	0.266674
																	WP_GPCRS_CLASS_A_RHODOPSIN_LIKE	48	0.187477	0.571036	0.995098	0.983152			LANDIS_ERBB2_BREAST_TUMORS_324_UP	148	-0.447341	-1.30917	0.0392377	0.26646
																									MARSHALL_VIRAL_INFECTION_RESPONSE_DN	30	-0.554266	-1.30848	0.13413	0.267044
																									WP_SPINAL_CORD_INJURY	70	-0.483278	-1.30838	0.0957055	0.266592
																									BIOCARTA_ERK_PATHWAY	23	-0.575	-1.30832	0.104	0.266054
																									REACTOME_NEURONAL_SYSTEM	152	-0.447394	-1.30817	0.0503919	0.265695
																									BIOCARTA_IL7_PATHWAY	16	-0.621537	-1.30636	0.139082	0.268493
																									WP_WHITE_FAT_CELL_DIFFERENTIATION	30	-0.553727	-1.30526	0.123342	0.269855
																									REACTOME_SIGNALING_BY_NTRK1_TRKA	60	-0.49335	-1.30438	0.0794621	0.270984
																									OUYANG_PROSTATE_CANCER_MARKERS	19	-0.5908	-1.30408	0.13779	0.270971
																									REACTOME_TRANSPORT_OF_BILE_SALTS_AND_ORGANIC_ACIDS_METAL_IONS_AND_AMINE_COMPOUNDS	42	-0.515983	-1.30392	0.111396	0.270633
																									KOHOUTEK_CCNT2_TARGETS	47	-0.504327	-1.30361	0.0988297	0.270609
																									REACTOME_REGULATED_NECROSIS	51	-0.508103	-1.30318	0.0926158	0.270805
																									REACTOME_GLYOXYLATE_METABOLISM_AND_GLYCINE_DEGRADATION	21	-0.577714	-1.3031	0.137097	0.270319
																									MILI_PSEUDOPODIA_CHEMOTAXIS_UP	79	-0.476949	-1.30181	0.0851319	0.272112
																									WP_NOVEL_JUN_DMP1_PATHWAY	24	-0.575041	-1.29999	0.130719	0.274981
																									GUO_HEX_TARGETS_DN	54	-0.49746	-1.29969	0.107975	0.27495
																									REACTOME_SIGNALING_BY_HIPPO	19	-0.589452	-1.2971	0.132153	0.279463
																									WP_GLYCEROLIPIDS_AND_GLYCEROPHOSPHOLIPIDS_WP5296	21	-0.574154	-1.29611	0.117409	0.280833
																									REACTOME_G_ALPHA_Q_SIGNALLING_EVENTS	106	-0.451343	-1.29508	0.0757576	0.2822
																									IWANAGA_CARCINOGENESIS_BY_KRAS_DN	98	-0.457049	-1.29491	0.0782918	0.281912
																									REACTOME_HSF1_DEPENDENT_TRANSACTIVATION	21	-0.573828	-1.29489	0.15678	0.281283
																									MCBRYAN_PUBERTAL_BREAST_4_5WK_DN	171	-0.439496	-1.29407	0.0550661	0.282226
																									REACTOME_RESPIRATORY_ELECTRON_TRANSPORT_ATP_SYNTHESIS_BY_CHEMIOSMOTIC_COUPLING_AND_HEAT_PRODUCTION_BY_UNCOUPLING_PROTEINS	118	-0.452431	-1.29332	0.0746269	0.283014
																									REACTOME_SIGNALING_BY_SCF_KIT	34	-0.531686	-1.29149	0.131854	0.286275
																									REACTOME_NUCLEAR_EVENTS_KINASE_AND_TRANSCRIPTION_FACTOR_ACTIVATION	27	-0.550388	-1.29146	0.122312	0.285694
																									WP_SPHINGOLIPID_METABOLISM_OVERVIEW	21	-0.569491	-1.2912	0.164626	0.285552
																									CHANGOLKAR_H2AFY_TARGETS_DN	37	-0.528294	-1.291	0.120735	0.285303
																									REACTOME_GLYCEROPHOSPHOLIPID_BIOSYNTHESIS	96	-0.464082	-1.29038	0.0918605	0.285924
																									REACTOME_RESPIRATORY_ELECTRON_TRANSPORT	97	-0.454394	-1.29021	0.0900693	0.285605
																									WANG_MLL_TARGETS	184	-0.434031	-1.28991	0.0449561	0.285543
																									GREENBAUM_E2A_TARGETS_UP	33	-0.529526	-1.28965	0.127413	0.28541
																									BIOCARTA_G1_PATHWAY	26	-0.557733	-1.28816	0.136424	0.287781
																									BIOCARTA_MCALPAIN_PATHWAY	18	-0.594054	-1.28662	0.139946	0.290253
																									REACTOME_THE_PHOTOTRANSDUCTION_CASCADE	16	-0.612732	-1.28619	0.149025	0.290481
																									YAMAZAKI_TCEB3_TARGETS_DN	182	-0.432177	-1.28416	0.0514786	0.294118
																									REACTOME_NUCLEOTIDE_BINDING_DOMAIN_LEUCINE_RICH_REPEAT_CONTAINING_RECEPTOR_NLR_SIGNALING_PATHWAYS	45	-0.506969	-1.28327	0.127413	0.295314
																									REACTOME_GAP_JUNCTION_TRAFFICKING_AND_REGULATION	29	-0.539995	-1.28185	0.147606	0.297593
																									BIOCARTA_CHEMICAL_PATHWAY	18	-0.580769	-1.28177	0.164789	0.297069
																									REACTOME_SPHINGOLIPID_DE_NOVO_BIOSYNTHESIS	21	-0.570289	-1.28133	0.160443	0.297297
																									BERENJENO_TRANSFORMED_BY_RHOA_DN	354	-0.410877	-1.27975	0.0208986	0.29978
																									GUILLAUMOND_KLF10_TARGETS_DN	23	-0.561056	-1.27968	0.138736	0.299283
																									WP_SPHINGOLIPID_METABOLISM_INTEGRATED_PATHWAY	22	-0.56136	-1.27952	0.147952	0.298934
																									WP_GLYCEROLIPIDS_AND_GLYCEROPHOSPHOLIPIDS_WP4345	21	-0.574154	-1.27938	0.150892	0.298633
																									WP_ALZHEIMER_39_S_DISEASE	60	-0.486797	-1.27798	0.117128	0.300731
																									REACTOME_NCAM_SIGNALING_FOR_NEURITE_OUT_GROWTH	22	-0.555519	-1.27797	0.156627	0.300119
																									KAMIKUBO_MYELOID_MN1_NETWORK	19	-0.574976	-1.27786	0.153203	0.299652
																									PASINI_SUZ12_TARGETS_DN	280	-0.421323	-1.27384	0.0350691	0.307198
																									WP_BMP_SIGNALING_PATHWAY_IN_EYELID_DEVELOPMENT	17	-0.588069	-1.2736	0.152589	0.307051
																									KARLSSON_TGFB1_TARGETS_DN	182	-0.432347	-1.27235	0.0517052	0.308877
																									REACTOME_RHOJ_GTPASE_CYCLE	15	-0.606887	-1.27201	0.171468	0.308973
																									WENG_POR_DOSAGE	17	-0.596613	-1.27174	0.163324	0.308917
																									REACTOME_GLUTAMATE_NEUROTRANSMITTER_RELEASE_CYCLE	16	-0.584109	-1.27165	0.176554	0.308434
																									SCHRAETS_MLL_TARGETS_DN	23	-0.557981	-1.27164	0.158602	0.307801
																									REACTOME_SEMAPHORIN_INTERACTIONS	47	-0.500578	-1.27156	0.13198	0.307307
																									REACTOME_MITOCHONDRIAL_CALCIUM_ION_TRANSPORT	17	-0.595283	-1.27152	0.150134	0.306754
																									MCBRYAN_PUBERTAL_BREAST_3_4WK_UP	173	-0.429156	-1.27066	0.0575461	0.307853
																									PLASARI_TGFB1_SIGNALING_VIA_NFIC_10HR_UP	42	-0.503261	-1.27042	0.127632	0.307684
																									WAKABAYASHI_ADIPOGENESIS_PPARG_RXRA_BOUND_36HR	133	-0.438388	-1.26977	0.0781427	0.308408
																									REACTOME_NEUROTRANSMITTER_RELEASE_CYCLE	31	-0.527548	-1.26965	0.155172	0.307991
																									BIOCARTA_BAD_PATHWAY	23	-0.559994	-1.26953	0.155647	0.307605
																									REACTOME_SIGNALING_BY_PTK6	45	-0.498947	-1.26917	0.148666	0.307719
																									HOWLIN_CITED1_TARGETS_1_UP	30	-0.535531	-1.26901	0.163514	0.307427
																									NADLER_OBESITY_DN	42	-0.50577	-1.26865	0.128989	0.307511
																									REACTOME_GOLGI_TO_ER_RETROGRADE_TRANSPORT	119	-0.447602	-1.26833	0.0896708	0.307505
																									BURTON_ADIPOGENESIS_5	114	-0.444618	-1.26824	0.0985277	0.307064
																									LEIN_CHOROID_PLEXUS_MARKERS	71	-0.472071	-1.26813	0.105072	0.306648
																									BIOCARTA_HER2_PATHWAY	21	-0.566618	-1.26781	0.158322	0.306689
																									WP_OXIDATIVE_PHOSPHORYLATION	53	-0.491656	-1.26775	0.128335	0.306179
																									YAO_TEMPORAL_RESPONSE_TO_PROGESTERONE_CLUSTER_1	62	-0.479732	-1.2672	0.0975919	0.306706
																									ONO_FOXP3_TARGETS_UP	22	-0.56839	-1.26513	0.159946	0.310584
																									HOWLIN_CITED1_TARGETS_2_DN	17	-0.594587	-1.26498	0.167364	0.310232
																									REACTOME_NEUROTRANSMITTER_RECEPTORS_AND_POSTSYNAPTIC_SIGNAL_TRANSMISSION	68	-0.474985	-1.26474	0.134804	0.310077
																									REACTOME_NRAGE_SIGNALS_DEATH_THROUGH_JNK	48	-0.494548	-1.26454	0.119701	0.309832
																									GOTZMANN_EPITHELIAL_TO_MESENCHYMAL_TRANSITION_UP	62	-0.477705	-1.26448	0.133574	0.309302
																									BREDEMEYER_RAG_SIGNALING_VIA_ATM_NOT_VIA_NFKB_UP	47	-0.498814	-1.26345	0.135101	0.310707
																									ZENG_GU_ICB_CONTROL_METAGENE_3_PRECICTIVE_ICB_RESPONSE	153	-0.432356	-1.26319	0.0696347	0.310667
																									PLASARI_TGFB1_TARGETS_10HR_DN	193	-0.422703	-1.26171	0.0743169	0.31303
																									IVANOVA_HEMATOPOIESIS_LATE_PROGENITOR	477	-0.403241	-1.26112	0.0101523	0.313607
																									REACTOME_FACTORS_INVOLVED_IN_MEGAKARYOCYTE_DEVELOPMENT_AND_PLATELET_PRODUCTION	112	-0.443496	-1.26098	0.109027	0.313202
																									REACTOME_HSP90_CHAPERONE_CYCLE_FOR_STEROID_HORMONE_RECEPTORS_SHR_IN_THE_PRESENCE_OF_LIGAND	46	-0.496093	-1.25993	0.135834	0.314837
																									MA_MYELOID_DIFFERENTIATION_UP	35	-0.519807	-1.25987	0.161669	0.3143
																									WP_TRIACYLGLYCERIDE_SYNTHESIS	20	-0.570765	-1.25895	0.181081	0.315534
																									WP_ALPHA_6_BETA_4_INTEGRIN_SIGNALING_PATHWAY	60	-0.470658	-1.25859	0.119753	0.315665
																									WP_OXIDATIVE_STRESS_RESPONSE	24	-0.551837	-1.25783	0.144022	0.316624
																									REACTOME_DISASSEMBLY_OF_THE_DESTRUCTION_COMPLEX_AND_RECRUITMENT_OF_AXIN_TO_THE_MEMBRANE	25	-0.539521	-1.25609	0.16129	0.319589
																									REACTOME_METABOLISM_OF_WATER_SOLUBLE_VITAMINS_AND_COFACTORS	100	-0.443232	-1.25164	0.112529	0.328271
																									REACTOME_BRANCHED_CHAIN_AMINO_ACID_CATABOLISM	19	-0.569095	-1.25164	0.177267	0.327617
																									VANASSE_BCL2_TARGETS_UP	26	-0.538731	-1.25146	0.172185	0.327299
																									GOLDRATH_IMMUNE_MEMORY	63	-0.47799	-1.25143	0.146835	0.326688
																									REACTOME_ION_CHANNEL_TRANSPORT	110	-0.44372	-1.25003	0.0998839	0.329033
																									REACTOME_TP53_REGULATES_METABOLIC_GENES	72	-0.459895	-1.24862	0.123926	0.331355
																									MORI_SMALL_PRE_BII_LYMPHOCYTE_DN	76	-0.464561	-1.24841	0.12154	0.331137
																									QI_HYPOXIA	119	-0.436307	-1.24641	0.117169	0.334691
																									WANG_ADIPOGENIC_GENES_REPRESSED_BY_SIRT1	23	-0.552698	-1.24513	0.191724	0.336646
																									TERAO_AOX4_TARGETS_SKIN_UP	28	-0.535112	-1.2444	0.171543	0.33759
																									REACTOME_SYNTHESIS_OF_PIPS_AT_THE_EARLY_ENDOSOME_MEMBRANE	15	-0.594286	-1.24432	0.208852	0.337083
																									REACTOME_TRANSPORT_OF_SMALL_MOLECULES	469	-0.395346	-1.24338	0.0235415	0.338517
																									IGLESIAS_E2F_TARGETS_UP	121	-0.432401	-1.24265	0.0895171	0.339497
																									WP_TYROBP_CAUSAL_NETWORK_IN_MICROGLIA	54	-0.469218	-1.24184	0.159091	0.340561
																									HUMMERICH_SKIN_CANCER_PROGRESSION_UP	75	-0.458557	-1.24173	0.137232	0.340111
																									YAO_TEMPORAL_RESPONSE_TO_PROGESTERONE_CLUSTER_7	69	-0.465937	-1.24039	0.141836	0.342269
																									GERHOLD_ADIPOGENESIS_UP	42	-0.490839	-1.23988	0.168407	0.342753
																									REACTOME_FORMATION_OF_THE_BETA_CATENIN_TCF_TRANSACTIVATING_COMPLEX	23	-0.531038	-1.23985	0.174797	0.342179
																									RAMALHO_STEMNESS_UP	195	-0.411983	-1.23977	0.0687773	0.341679
																									REACTOME_DOWNSTREAM_SIGNALING_OF_ACTIVATED_FGFR3	15	-0.595836	-1.23972	0.193324	0.341115
																									WENG_POR_TARGETS_LIVER_DN	16	-0.580228	-1.2396	0.206704	0.340731
																									HEVNER_CORTEX_VASCULAR_ENDOTHELIAL_CELLS	15	-0.591852	-1.23947	0.198336	0.34033
																									HOWLIN_PUBERTAL_MAMMARY_GLAND	52	-0.482375	-1.23932	0.152985	0.340012
																									WP_LUNG_FIBROSIS	42	-0.495454	-1.23917	0.163871	0.339662
																									REACTOME_MYOGENESIS	16	-0.578585	-1.23907	0.200557	0.339243
																									WP_IL_2_SIGNALING_PATHWAY	75	-0.454419	-1.23882	0.125298	0.339138
																									BOYLAN_MULTIPLE_MYELOMA_C_D_DN	257	-0.40289	-1.23879	0.0607375	0.338563
																									RAO_BOUND_BY_SALL4_ISOFORM_A	119	-0.432242	-1.23774	0.106576	0.340185
																									BURTON_ADIPOGENESIS_6	169	-0.419127	-1.2364	0.082131	0.342589
																									REACTOME_MITOCHONDRIAL_BIOGENESIS	28	-0.534397	-1.23627	0.185333	0.342302
																									MCBRYAN_PUBERTAL_BREAST_4_5WK_UP	234	-0.405025	-1.23362	0.0753715	0.347265
																									LIAN_LIPA_TARGETS_3M	58	-0.46603	-1.2335	0.162879	0.346894
																									REACTOME_FORMATION_OF_SENESCENCE_ASSOCIATED_HETEROCHROMATIN_FOCI_SAHF	16	-0.56755	-1.23271	0.208101	0.347933
																									REACTOME_CASPASE_ACTIVATION_VIA_DEATH_RECEPTORS_IN_THE_PRESENCE_OF_LIGAND	15	-0.578669	-1.23219	0.20411	0.348496
																									HOLLERN_EMT_BREAST_TUMOR_DN	113	-0.436221	-1.23096	0.112139	0.350562
																									REACTOME_RUNX1_INTERACTS_WITH_CO_FACTORS_WHOSE_PRECISE_EFFECT_ON_RUNX1_TARGETS_IS_NOT_KNOWN	34	-0.510244	-1.23077	0.175484	0.350315
																									REACTOME_TP53_REGULATES_TRANSCRIPTION_OF_CELL_CYCLE_GENES	34	-0.504927	-1.23054	0.19685	0.350179
																									YAUCH_HEDGEHOG_SIGNALING_PARACRINE_DN	114	-0.434354	-1.23028	0.122449	0.35011
																									REACTOME_BETA_CATENIN_PHOSPHORYLATION_CASCADE	17	-0.570374	-1.2301	0.217573	0.349871
																									MA_MYELOID_DIFFERENTIATION_DN	39	-0.493404	-1.22927	0.183938	0.35097
																									DURAND_STROMA_NS_UP	142	-0.419495	-1.229	0.125	0.350941
																									REACTOME_SIGNALLING_TO_ERKS	23	-0.539358	-1.22897	0.199192	0.350336
																									DARWICHE_SKIN_TUMOR_PROMOTER_DN	157	-0.418118	-1.22813	0.090301	0.35156
																									BAKKER_FOXO3_TARGETS_UP	53	-0.473024	-1.22744	0.166458	0.352342
																									REACTOME_CARGO_TRAFFICKING_TO_THE_PERICILIARY_MEMBRANE	33	-0.506046	-1.22736	0.173684	0.351883
																									BOYLAN_MULTIPLE_MYELOMA_PCA3_UP	72	-0.456196	-1.22627	0.163569	0.353599
																									REACTOME_DOWNSTREAM_SIGNALING_OF_ACTIVATED_FGFR4	15	-0.580355	-1.22567	0.210826	0.354227
																									GROSS_HYPOXIA_VIA_ELK3_UP	199	-0.40657	-1.22505	0.0976948	0.354956
																									MIKKELSEN_MCV6_ICP_WITH_H3K27ME3	28	-0.517165	-1.224	0.195448	0.35664
																									REACTOME_REGULATION_OF_PYRUVATE_DEHYDROGENASE_PDH_COMPLEX	15	-0.577063	-1.2233	0.210826	0.357562
																									WANG_IMMORTALIZED_BY_HOXA9_AND_MEIS1_DN	20	-0.548494	-1.22318	0.219479	0.357167
																									REACTOME_CELLULAR_SENESCENCE	93	-0.433148	-1.22263	0.134293	0.357749
																									REACTOME_RHOH_GTPASE_CYCLE	33	-0.498637	-1.22248	0.184941	0.357406
																									REACTOME_DOWNREGULATION_OF_ERBB2_SIGNALING	25	-0.53532	-1.22083	0.209016	0.36027
																									HEVNER_CORTEX_CAUDAL_VENTRICULAR_ZONE	38	-0.49395	-1.21989	0.177314	0.361657
																									REACTOME_APOPTOTIC_FACTOR_MEDIATED_RESPONSE	17	-0.565054	-1.2194	0.213499	0.362071
																									REACTOME_TRANSCRIPTIONAL_REGULATION_BY_E2F6	23	-0.524337	-1.21924	0.201379	0.361782
																									WP_GPCRS_ODORANT	37	-0.499548	-1.21884	0.195448	0.361967
																									REACTOME_DOWNSTREAM_SIGNAL_TRANSDUCTION	26	-0.515452	-1.21842	0.199198	0.362277
																									LI_INDUCED_T_TO_NATURAL_KILLER_DN	125	-0.426423	-1.21836	0.120092	0.361773
																									GAUSSMANN_MLL_AF4_FUSION_TARGETS_G_DN	30	-0.516021	-1.21727	0.192157	0.363545
																									BURTON_ADIPOGENESIS_9	77	-0.448484	-1.21722	0.154217	0.363024
																									ZAMORA_NOS2_TARGETS_DN	76	-0.445561	-1.21638	0.16226	0.364229
																									WP_IL_9_SIGNALING_PATHWAY	22	-0.539566	-1.21633	0.206799	0.363669
																									REACTOME_EFFECTS_OF_PIP2_HYDROLYSIS	19	-0.539503	-1.21543	0.234332	0.364929
																									REACTOME_PEROXISOMAL_PROTEIN_IMPORT	58	-0.4577	-1.21443	0.163474	0.366448
																									REACTOME_CD28_DEPENDENT_PI3K_AKT_SIGNALING	22	-0.541385	-1.21437	0.213205	0.36593
																									JEPSEN_SMRT_TARGETS	29	-0.517687	-1.21337	0.202597	0.367523
																									HEVNER_CORTEX_APICAL_AND_BASAL_INTERMEDIATE_PROGENITOR_CELLS	47	-0.479817	-1.21291	0.182864	0.367839
																									BOYLAN_MULTIPLE_MYELOMA_D_UP	84	-0.441797	-1.21192	0.164808	0.369366
																									MORI_EMU_MYC_LYMPHOMA_BY_ONSET_TIME_DN	18	-0.554465	-1.21099	0.230663	0.370798
																									REACTOME_GAB1_SIGNALOSOME	16	-0.555976	-1.21051	0.230345	0.371275
																									MCCLUNG_COCAINE_REWARD_5D	55	-0.465729	-1.20878	0.17625	0.374408
																									WP_MYOMETRIAL_RELAXATION_AND_CONTRACTION_PATHWAYS	109	-0.425165	-1.20811	0.142857	0.375238
																									BOCHKIS_FOXA2_TARGETS	361	-0.390144	-1.20776	0.0599369	0.375412
																									REACTOME_COPI_DEPENDENT_GOLGI_TO_ER_RETROGRADE_TRAFFIC	87	-0.438129	-1.20773	0.157583	0.374821
																									LIM_MAMMARY_LUMINAL_MATURE_DN	75	-0.439681	-1.20714	0.171533	0.37541
																									YAO_TEMPORAL_RESPONSE_TO_PROGESTERONE_CLUSTER_8	44	-0.480637	-1.20678	0.186312	0.375594
																									CHIARADONNA_NEOPLASTIC_TRANSFORMATION_CDC25_UP	104	-0.426299	-1.20678	0.167637	0.37496
																									RIZ_ERYTHROID_DIFFERENTIATION	77	-0.447662	-1.20631	0.172626	0.37538
																									MA_RAT_AGING_DN	123	-0.418247	-1.20591	0.140698	0.375594
																									WP_TOLL_LIKE_RECEPTOR_SIGNALING	32	-0.508768	-1.20377	0.208605	0.37972
																									REACTOME_OXIDATIVE_STRESS_INDUCED_SENESCENCE	37	-0.491459	-1.20172	0.213911	0.383603
																									DARWICHE_PAPILLOMA_RISK_LOW_DN	144	-0.410489	-1.2013	0.145251	0.38384
																									MORI_LARGE_PRE_BII_LYMPHOCYTE_DN	57	-0.452757	-1.20017	0.192741	0.38571
																									RIZ_ERYTHROID_DIFFERENTIATION_APOBEC2	15	-0.575754	-1.20011	0.234694	0.385171
																									REACTOME_NUCLEOTIDE_CATABOLISM	31	-0.500441	-1.19752	0.216898	0.390176
																									YAO_TEMPORAL_RESPONSE_TO_PROGESTERONE_CLUSTER_9	78	-0.436875	-1.19745	0.180723	0.38968
																									LEE_TARGETS_OF_PTCH1_AND_SUFU_DN	53	-0.46102	-1.1973	0.204804	0.389363
																									REACTOME_CTLA4_INHIBITORY_SIGNALING	21	-0.531461	-1.19718	0.236034	0.388964
																									REACTOME_METABOLISM_OF_VITAMINS_AND_COFACTORS	144	-0.412707	-1.19637	0.148526	0.39012
																									ZENG_GU_POST_ICB_METAGENE_41	188	-0.39787	-1.19631	0.118757	0.389558
																									GAUSSMANN_MLL_AF4_FUSION_TARGETS_F_DN	25	-0.516076	-1.19602	0.224	0.389579
																									REACTOME_INTERLEUKIN_2_FAMILY_SIGNALING	29	-0.50052	-1.196	0.213802	0.38898
																									REACTOME_VASOPRESSIN_REGULATES_RENAL_WATER_HOMEOSTASIS_VIA_AQUAPORINS	24	-0.521524	-1.19307	0.222073	0.394757
																									REACTOME_PROCESSING_OF_INTRONLESS_PRE_MRNAS	20	-0.547402	-1.19238	0.239071	0.395647
																									REACTOME_CHAPERONIN_MEDIATED_PROTEIN_FOLDING	31	-0.500897	-1.19218	0.218959	0.395413
																									BIOCARTA_MITOCHONDRIA_PATHWAY	19	-0.538588	-1.19198	0.235772	0.395192
																									MILI_PSEUDOPODIA_CHEMOTAXIS_DN	402	-0.382597	-1.19189	0.0703206	0.394726
																									REACTOME_RAB_GEFS_EXCHANGE_GTP_FOR_GDP_ON_RABS	86	-0.427005	-1.19187	0.179234	0.394104
																									BREDEMEYER_RAG_SIGNALING_NOT_VIA_ATM_UP	55	-0.459238	-1.19164	0.195214	0.393973
																									IWANAGA_CARCINOGENESIS_BY_KRAS_PTEN_UP	152	-0.41255	-1.19134	0.141892	0.393954
																									WP_DRAVET_SYNDROME_SCN1A_A1783V_POINT_MUTATION_MODEL	41	-0.480615	-1.19067	0.220052	0.394781
																									REACTOME_HOMOLOGOUS_DNA_PAIRING_AND_STRAND_EXCHANGE	26	-0.50432	-1.19014	0.237716	0.395291
																									REACTOME_CELLULAR_RESPONSE_TO_HEAT_STRESS	79	-0.435092	-1.18955	0.187872	0.395887
																									REACTOME_L1CAM_INTERACTIONS	58	-0.45512	-1.18952	0.199742	0.395318
																									REACTOME_AQUAPORIN_MEDIATED_TRANSPORT	25	-0.513185	-1.18919	0.223577	0.395395
																									BURTON_ADIPOGENESIS_8	69	-0.44733	-1.18716	0.195489	0.399354
																									REACTOME_DEACTIVATION_OF_THE_BETA_CATENIN_TRANSACTIVATING_COMPLEX	29	-0.496034	-1.18646	0.234437	0.400263
																									SCHAEFFER_PROSTATE_DEVELOPMENT_48HR_UP	375	-0.379651	-1.1855	0.0872274	0.4018
																									REACTOME_SIGNALING_BY_RECEPTOR_TYROSINE_KINASES	334	-0.384986	-1.18331	0.0979167	0.405986
																									SWEET_LUNG_CANCER_KRAS_UP	439	-0.378033	-1.18324	0.0747951	0.405479
																									REACTOME_DRUG_ADME	56	-0.455061	-1.17987	0.228221	0.412478
																									REACTOME_COPI_MEDIATED_ANTEROGRADE_TRANSPORT	85	-0.429774	-1.17953	0.207898	0.412581
																									REACTOME_POST_TRANSLATIONAL_MODIFICATION_SYNTHESIS_OF_GPI_ANCHORED_PROTEINS	45	-0.470571	-1.17933	0.227041	0.412362
																									BIOCARTA_RELA_PATHWAY	15	-0.557415	-1.17834	0.24	0.414043
																									WP_OXIDATIVE_STRESS_AND_REDOX_PATHWAY	78	-0.424791	-1.17825	0.189157	0.41362
																									RAY_TUMORIGENESIS_BY_ERBB2_CDC25A_DN	226	-0.390794	-1.17577	0.141479	0.418645
																									ZHENG_GLIOBLASTOMA_PLASTICITY_DN	46	-0.456541	-1.17352	0.240764	0.423229
																									KAMIKUBO_MYELOID_CEBPA_NETWORK	27	-0.504362	-1.17326	0.257333	0.423161
																									WP_PROSTAGLANDIN_SYNTHESIS_AND_REGULATION	21	-0.533862	-1.17246	0.259155	0.424395
																									WP_IL_1_SIGNALING_PATHWAY	37	-0.477437	-1.17066	0.254194	0.427937
																									SWEET_LUNG_CANCER_KRAS_DN	312	-0.381317	-1.17027	0.125	0.428199
																									REACTOME_SIGNALING_BY_EGFR	45	-0.46026	-1.16993	0.237419	0.428294
																									CHYLA_CBFA2T3_TARGETS_UP	338	-0.38051	-1.16961	0.137214	0.428382
																									REACTOME_THROMBIN_SIGNALLING_THROUGH_PROTEINASE_ACTIVATED_RECEPTORS_PARS	25	-0.511928	-1.16868	0.258197	0.429845
																									WP_APOPTOSIS_MODULATION_BY_HSP70	15	-0.556061	-1.16854	0.277698	0.429523
																									LIN_NPAS4_TARGETS_UP	149	-0.397891	-1.16819	0.174833	0.429661
																									MARTORIATI_MDM4_TARGETS_NEUROEPITHELIUM_DN	94	-0.421507	-1.16798	0.218787	0.429512
																									BIOCARTA_STRESS_PATHWAY	24	-0.513704	-1.16585	0.26539	0.43387
																									GOBERT_CORE_OLIGODENDROCYTE_DIFFERENTIATION	34	-0.479399	-1.16385	0.268358	0.437875
																									WP_MAPK_CASCADE	27	-0.500468	-1.16251	0.271523	0.44038
																									WP_IL_7_SIGNALING_PATHWAY	42	-0.464777	-1.16215	0.249367	0.440574
																									WANG_LSD1_TARGETS_DN	25	-0.500494	-1.16186	0.274769	0.440597
																									BIOCARTA_CERAMIDE_PATHWAY	22	-0.50846	-1.15975	0.288703	0.444761
																									MARSON_FOXP3_TARGETS_DN	54	-0.445908	-1.15805	0.236318	0.448058
																									GAUSSMANN_MLL_AF4_FUSION_TARGETS_G_UP	164	-0.388938	-1.15727	0.187987	0.449196
																									SHIN_B_CELL_LYMPHOMA_CLUSTER_3	27	-0.491152	-1.15675	0.26755	0.449692
																									BREDEMEYER_RAG_SIGNALING_VIA_ATM_NOT_VIA_NFKB_DN	37	-0.473213	-1.15554	0.257895	0.451913
																									REACTOME_ENDOGENOUS_STEROLS	16	-0.54793	-1.1551	0.280992	0.452245
																									ICHIBA_GRAFT_VERSUS_HOST_DISEASE_35D_DN	36	-0.470945	-1.15289	0.28366	0.456733
																									RASHI_RESPONSE_TO_IONIZING_RADIATION_5	115	-0.40723	-1.15214	0.222485	0.457756
																									REACTOME_LYSOSOME_VESICLE_BIOGENESIS	31	-0.48357	-1.15178	0.285714	0.45789
																									CHIARADONNA_NEOPLASTIC_TRANSFORMATION_KRAS_DN	129	-0.396648	-1.15147	0.205098	0.457881
																									REACTOME_SPHINGOLIPID_METABOLISM	69	-0.423067	-1.1511	0.228743	0.458049
																									RASHI_RESPONSE_TO_IONIZING_RADIATION_3	44	-0.461228	-1.15033	0.258312	0.459037
																									GAZIN_EPIGENETIC_SILENCING_BY_KRAS	19	-0.537298	-1.15011	0.290107	0.458829
																									REACTOME_DOWNSTREAM_SIGNALING_OF_ACTIVATED_FGFR2	15	-0.558434	-1.14965	0.282369	0.45923
																									SCHAEFFER_PROSTATE_DEVELOPMENT_6HR_UP	134	-0.396692	-1.14925	0.194508	0.459464
																									REACTOME_NON_INTEGRIN_MEMBRANE_ECM_INTERACTIONS	17	-0.526765	-1.14916	0.296765	0.458937
																									REACTOME_INTRA_GOLGI_TRAFFIC	32	-0.473322	-1.1491	0.273077	0.458349
																									REACTOME_ADP_SIGNALLING_THROUGH_P2Y_PURINOCEPTOR_1	20	-0.515117	-1.14881	0.277008	0.458301
																									NABA_ECM_GLYCOPROTEINS	77	-0.420568	-1.14857	0.233577	0.458159
																									REACTOME_MET_PROMOTES_CELL_MOTILITY	22	-0.509481	-1.14851	0.284	0.457587
																									REACTOME_PYRUVATE_METABOLISM	21	-0.511126	-1.14632	0.299724	0.46214
																									BIOCARTA_SPRY_PATHWAY	15	-0.538189	-1.14623	0.288515	0.461636
																									REACTOME_CELLULAR_RESPONSE_TO_CHEMICAL_STRESS	154	-0.393602	-1.14546	0.211299	0.462816
																									REACTOME_ACTIVATION_OF_BH3_ONLY_PROTEINS	18	-0.536454	-1.14538	0.292582	0.462326
																									WP_NEURAL_CREST_DIFFERENTIATION	58	-0.435565	-1.14522	0.26601	0.462017
																									REACTOME_DOPAMINE_NEUROTRANSMITTER_RELEASE_CYCLE	15	-0.540901	-1.14482	0.295833	0.462259
																									WOTTON_RUNX_TARGETS_UP	17	-0.540667	-1.14475	0.295977	0.461742
																									REACTOME_METABOLISM_OF_STEROID_HORMONES	23	-0.502207	-1.14457	0.299584	0.461475
																									BIOCARTA_IL12_PATHWAY	19	-0.523161	-1.14412	0.302613	0.461783
																									ZHANG_BREAST_CANCER_PROGENITORS_DN	126	-0.393377	-1.14209	0.22361	0.46584
																									REACTOME_THROMBOXANE_SIGNALLING_THROUGH_TP_RECEPTOR	19	-0.519392	-1.14182	0.284732	0.465827
																									SHETH_LIVER_CANCER_VS_TXNIP_LOSS_PAM6	46	-0.448083	-1.14176	0.276433	0.465259
																									QI_PLASMACYTOMA_UP	237	-0.378591	-1.14078	0.183847	0.466929
																									MEISSNER_NPC_HCP_WITH_H3_UNMETHYLATED	303	-0.368985	-1.14054	0.167019	0.466773
																									REACTOME_RESPONSE_TO_ELEVATED_PLATELET_CYTOSOLIC_CA2	93	-0.411589	-1.14007	0.243468	0.467189
																									KASLER_HDAC7_TARGETS_1_DN	16	-0.534211	-1.13955	0.328169	0.4677
																									REACTOME_SIGNALING_BY_RETINOIC_ACID	30	-0.482406	-1.13859	0.282119	0.469271
																									WANG_LSD1_TARGETS_UP	18	-0.521472	-1.13791	0.30654	0.470281
																									SCHAEFFER_PROSTATE_DEVELOPMENT_12HR_UP	82	-0.410172	-1.13769	0.250594	0.470103
																									WP_ONE_CARBON_METABOLISM	25	-0.493557	-1.13589	0.29585	0.473667
																									DARWICHE_PAPILLOMA_PROGRESSION_RISK	54	-0.432125	-1.13587	0.258555	0.473028
																									REACTOME_CD209_DC_SIGN_SIGNALING	16	-0.538177	-1.135	0.311653	0.474378
																									SCHAEFFER_SOX9_TARGETS_IN_PROSTATE_DEVELOPMENT_UP	17	-0.526067	-1.13309	0.308844	0.478143
																									REACTOME_SIGNALING_BY_ERBB4	32	-0.470439	-1.1329	0.304124	0.477856
																									WP_SPLICING_FACTOR_NOVA_REGULATED_SYNAPTIC_PROTEINS	31	-0.469332	-1.13173	0.308184	0.479994
																									REACTOME_ANTIGEN_ACTIVATES_B_CELL_RECEPTOR_BCR_LEADING_TO_GENERATION_OF_SECOND_MESSENGERS	25	-0.48785	-1.13127	0.314286	0.480439
																									MA_RAT_AGING_UP	95	-0.403423	-1.1311	0.244444	0.480136
																									BURTON_ADIPOGENESIS_10	29	-0.476434	-1.13074	0.295736	0.480322
																									MCCLUNG_DELTA_FOSB_TARGETS_2WK	33	-0.45978	-1.13	0.295946	0.481441
																									BERENJENO_ROCK_SIGNALING_NOT_VIA_RHOA_UP	20	-0.503232	-1.12998	0.317862	0.480786
																									TORCHIA_TARGETS_OF_EWSR1_FLI1_FUSION_DN	313	-0.366318	-1.12972	0.18468	0.480702
																									GAVIN_FOXP3_TARGETS_CLUSTER_P4	92	-0.408148	-1.12933	0.278511	0.480973
																									BIOCARTA_CELLCYCLE_PATHWAY	23	-0.496809	-1.12926	0.298103	0.480422
																									REACTOME_CELLULAR_RESPONSES_TO_STIMULI	429	-0.361494	-1.12879	0.178571	0.480792
																									ZHONG_SECRETOME_OF_LUNG_CANCER_AND_FIBROBLAST	121	-0.391562	-1.12864	0.239548	0.48041
																									REACTOME_KINESINS	48	-0.444577	-1.12766	0.300995	0.4821
																									BIOCARTA_IL2RB_PATHWAY	36	-0.462907	-1.12756	0.280959	0.481643
																									GOLDRATH_HOMEOSTATIC_PROLIFERATION	143	-0.393244	-1.12721	0.23536	0.481778
																									BIOCARTA_IL1R_PATHWAY	28	-0.472605	-1.12697	0.292047	0.481636
																									REACTOME_NEGATIVE_REGULATION_OF_THE_PI3K_AKT_NETWORK	84	-0.407901	-1.1254	0.264531	0.484642
																									PAL_PRMT5_TARGETS_UP	190	-0.373505	-1.12492	0.228916	0.485092
																									DARWICHE_SQUAMOUS_CELL_CARCINOMA_UP	121	-0.392218	-1.12472	0.273649	0.484854
																									REACTOME_SYNTHESIS_OF_PIPS_AT_THE_GOLGI_MEMBRANE	15	-0.53991	-1.12456	0.335235	0.484548
																									REACTOME_SIGNALING_BY_ERYTHROPOIETIN	15	-0.528152	-1.12387	0.348074	0.485528
																									LEIN_LOCALIZED_TO_PROXIMAL_DENDRITES	25	-0.480042	-1.12373	0.323138	0.48518
																									PANGAS_TUMOR_SUPPRESSION_BY_SMAD1_AND_SMAD5_DN	123	-0.390323	-1.12371	0.253731	0.48451
																									CAIRO_PML_TARGETS_BOUND_BY_MYC_UP	21	-0.505427	-1.12278	0.325069	0.48596
																									REACTOME_G_ALPHA_12_13_SIGNALLING_EVENTS	66	-0.423201	-1.12104	0.287654	0.489426
																									WP_ENDOCHONDRAL_OSSIFICATION	43	-0.447044	-1.11955	0.309068	0.492169
																									REACTOME_DOWNSTREAM_SIGNALING_OF_ACTIVATED_FGFR1	17	-0.530467	-1.11952	0.351801	0.491544
																									REACTOME_ERK_MAPK_TARGETS	19	-0.500269	-1.11945	0.328748	0.491025
																									REACTOME_SIGNALING_BY_BMP	21	-0.501073	-1.1188	0.331437	0.491837
																									NEMETH_INFLAMMATORY_RESPONSE_LPS_DN	30	-0.470563	-1.11863	0.308943	0.491557
																									LEE_CALORIE_RESTRICTION_NEOCORTEX_UP	56	-0.424829	-1.11838	0.28989	0.491468
																									BIOCARTA_GH_PATHWAY	26	-0.477246	-1.1177	0.301783	0.492391
																									REACTOME_GLUCAGON_LIKE_PEPTIDE_1_GLP1_REGULATES_INSULIN_SECRETION	22	-0.495049	-1.11665	0.331558	0.494201
																									REACTOME_G_PROTEIN_BETA_GAMMA_SIGNALLING	27	-0.479019	-1.11581	0.310534	0.495476
																									LEE_CALORIE_RESTRICTION_MUSCLE_UP	31	-0.463379	-1.1158	0.315217	0.494796
																									CHEBOTAEV_GR_TARGETS_DN	90	-0.402411	-1.11546	0.281287	0.494812
																									REACTOME_G_PROTEIN_ACTIVATION	17	-0.517593	-1.11474	0.354309	0.495867
																									LIU_OVARIAN_CANCER_TUMORS_AND_XENOGRAFTS_XDGS_UP	53	-0.432402	-1.11461	0.297403	0.495489
																									YAO_HOXA10_TARGETS_VIA_PROGESTERONE_UP	60	-0.422741	-1.11457	0.319512	0.494886
																									INGRAM_SHH_TARGETS_UP	94	-0.396067	-1.11403	0.293632	0.495466
																									BURTON_ADIPOGENESIS_PEAK_AT_16HR	41	-0.439298	-1.11383	0.306069	0.495273
																									TORCHIA_TARGETS_OF_EWSR1_FLI1_FUSION_UP	237	-0.366987	-1.11364	0.230688	0.495047
																									REACTOME_MISCELLANEOUS_TRANSPORT_AND_BINDING_EVENTS	19	-0.509398	-1.11346	0.344595	0.494803
																									REACTOME_INTERLEUKIN_RECEPTOR_SHC_SIGNALING	18	-0.52156	-1.11315	0.329235	0.494781
																									WP_HEART_DEVELOPMENT	26	-0.477846	-1.11284	0.309556	0.494865
																									DURCHDEWALD_SKIN_CARCINOGENESIS_UP	78	-0.406189	-1.1116	0.280872	0.497097
																									MCBRYAN_PUBERTAL_TGFB1_TARGETS_DN	50	-0.431932	-1.11107	0.298765	0.497683
																									MATZUK_SPERMATID_DIFFERENTIATION	25	-0.477202	-1.10822	0.351678	0.503733
																									WP_NOTCH_SIGNALING_PATHWAY	45	-0.433508	-1.1067	0.321066	0.506646
																									MATZUK_SPERMATOZOA	70	-0.408861	-1.10378	0.283313	0.512925
																									HOFFMANN_IMMATURE_TO_MATURE_B_LYMPHOCYTE_DN	42	-0.442411	-1.10351	0.332907	0.512872
																									REACTOME_ER_TO_GOLGI_ANTEROGRADE_TRANSPORT	133	-0.381847	-1.1033	0.28844	0.512638
																									REACTOME_DDX58_IFIH1_MEDIATED_INDUCTION_OF_INTERFERON_ALPHA_BETA	33	-0.448421	-1.10289	0.332041	0.51294
																									WP_FOCAL_ADHESION_PI3K_AKT_MTOR_SIGNALING_PATHWAY	223	-0.366347	-1.10219	0.248649	0.513924
																									LI_INDUCED_T_TO_NATURAL_KILLER_UP	313	-0.356553	-1.10219	0.221875	0.51323
																									REACTOME_RAB_REGULATION_OF_TRAFFICKING	112	-0.387581	-1.09997	0.297266	0.517949
																									REACTOME_ESR_MEDIATED_SIGNALING	136	-0.378133	-1.09912	0.273041	0.519308
																									REACTOME_ACTIVATION_OF_KAINATE_RECEPTORS_UPON_GLUTAMATE_BINDING	23	-0.481833	-1.09898	0.339623	0.518946
																									REACTOME_ARACHIDONIC_ACID_METABOLISM	33	-0.455037	-1.09847	0.342604	0.519526
																									REACTOME_SEMA4D_IN_SEMAPHORIN_SIGNALING	15	-0.521673	-1.09771	0.358757	0.520656
																									MARKEY_RB1_ACUTE_LOF_UP	223	-0.364858	-1.09687	0.275974	0.521987
																									REACTOME_SIGNALING_BY_NUCLEAR_RECEPTORS	174	-0.374407	-1.0968	0.275711	0.521475
																									CHIARADONNA_NEOPLASTIC_TRANSFORMATION_CDC25_DN	143	-0.373352	-1.09469	0.28489	0.525715
																									DARWICHE_PAPILLOMA_RISK_HIGH_UP	118	-0.380008	-1.09454	0.308411	0.525336
																									HUMMERICH_SKIN_CANCER_PROGRESSION_DN	80	-0.39995	-1.09255	0.321212	0.529351
																									WP_APOPTOSIS	73	-0.400996	-1.0917	0.336175	0.530681
																									WP_TGF_BETA_SIGNALING_PATHWAY	48	-0.421858	-1.09147	0.342569	0.530497
																									BIOCARTA_ETS_PATHWAY	17	-0.50202	-1.09078	0.360056	0.531412
																									BORLAK_LIVER_CANCER_EGF_UP	51	-0.416372	-1.09004	0.34264	0.532564
																									MORI_PRE_BI_LYMPHOCYTE_DN	77	-0.399568	-1.08935	0.346914	0.533456
																									MILI_PSEUDOPODIA	44	-0.434227	-1.08746	0.341463	0.537271
																									WP_FATTY_ACID_BIOSYNTHESIS	21	-0.486769	-1.08737	0.35929	0.536791
																									REACTOME_METAL_ION_SLC_TRANSPORTERS	17	-0.509029	-1.08679	0.371191	0.537528
																									PLASARI_TGFB1_SIGNALING_VIA_NFIC_1HR_UP	29	-0.45559	-1.08657	0.339474	0.537341
																									JIANG_AGING_HYPOTHALAMUS_DN	31	-0.452751	-1.08631	0.360784	0.537257
																									REACTOME_HDMS_DEMETHYLATE_HISTONES	42	-0.433036	-1.08602	0.352345	0.537242
																									WP_TRYPTOPHAN_METABOLISM	26	-0.460813	-1.08585	0.354752	0.536948
																									REACTOME_SIGNALING_BY_NOTCH	40	-0.435727	-1.08534	0.351213	0.537479
																									WP_EPO_RECEPTOR_SIGNALING	23	-0.470127	-1.08508	0.364993	0.537406
																									CHIARADONNA_NEOPLASTIC_TRANSFORMATION_KRAS_UP	121	-0.377719	-1.08483	0.308671	0.537305
																									BERENJENO_TRANSFORMED_BY_RHOA_FOREVER_DN	26	-0.460434	-1.0845	0.364256	0.537387
																									NADLER_HYPERGLYCEMIA_AT_OBESITY	53	-0.416617	-1.083	0.354478	0.540262
																									REACTOME_SIGNALING_BY_ROBO_RECEPTORS	19	-0.489546	-1.0825	0.389807	0.540815
																									YAO_TEMPORAL_RESPONSE_TO_PROGESTERONE_CLUSTER_10	69	-0.397653	-1.08206	0.323892	0.541117
																									BIOCARTA_TOB1_PATHWAY	18	-0.494386	-1.08183	0.381215	0.540933
																									RIZ_ERYTHROID_DIFFERENTIATION_6HR	24	-0.45923	-1.08152	0.369032	0.540968
																									BIOCARTA_41BB_PATHWAY	17	-0.50627	-1.08139	0.398915	0.540567
																									REACTOME_INSULIN_RECEPTOR_SIGNALLING_CASCADE	28	-0.459345	-1.07849	0.369393	0.546836
																									DELASERNA_MYOD_TARGETS_UP	69	-0.400068	-1.07808	0.351874	0.547115
																									WP_TRANSLATION_FACTORS	46	-0.425087	-1.07757	0.378109	0.547656
																									BIOCARTA_NFKB_PATHWAY	21	-0.487023	-1.07651	0.388363	0.549427
																									LIAN_LIPA_TARGETS_6M	70	-0.401723	-1.0745	0.357401	0.553736
																									WP_P53_SIGNALING	61	-0.404959	-1.07338	0.349383	0.555768
																									SHIN_B_CELL_LYMPHOMA_CLUSTER_2	28	-0.45409	-1.07335	0.382432	0.55512
																									LANDIS_BREAST_CANCER_PROGRESSION_UP	44	-0.426691	-1.07331	0.346154	0.554496
																									REACTOME_KERATAN_SULFATE_BIOSYNTHESIS	18	-0.492859	-1.07313	0.376184	0.554194
																									BIOCARTA_STATHMIN_PATHWAY	19	-0.490257	-1.07297	0.390411	0.553845
																									REACTOME_FORMATION_OF_ATP_BY_CHEMIOSMOTIC_COUPLING	17	-0.494521	-1.07289	0.410714	0.553342
																									GOLDRATH_ANTIGEN_RESPONSE	357	-0.348948	-1.07123	0.298862	0.556514
																									JOHANSSON_BRAIN_CANCER_EARLY_VS_LATE_DN	36	-0.439385	-1.06924	0.390805	0.560578
																									MORI_PLASMA_CELL_DN	35	-0.43927	-1.06812	0.359948	0.562631
																									REACTOME_NEUTROPHIL_DEGRANULATION	429	-0.340126	-1.06658	0.301829	0.56568
																									ZHENG_GLIOBLASTOMA_PLASTICITY_UP	203	-0.357362	-1.06532	0.335141	0.567948
																									MARKEY_RB1_CHRONIC_LOF_UP	99	-0.375702	-1.06356	0.360714	0.571384
																									REACTOME_REGULATION_OF_LIPID_METABOLISM_BY_PPARALPHA	16	-0.505353	-1.0635	0.409218	0.570793
																									REACTOME_ROLE_OF_PHOSPHOLIPIDS_IN_PHAGOCYTOSIS	22	-0.47877	-1.06268	0.394771	0.572007
																									LEIN_ASTROCYTE_MARKERS	29	-0.451557	-1.0625	0.378562	0.571736
																									REACTOME_COPI_INDEPENDENT_GOLGI_TO_ER_RETROGRADE_TRAFFIC	44	-0.421089	-1.06232	0.386164	0.571458
																									WANG_CLASSIC_ADIPOGENIC_TARGETS_OF_PPARG	19	-0.488701	-1.06181	0.413699	0.571928
																									BURTON_ADIPOGENESIS_PEAK_AT_2HR	42	-0.41345	-1.06033	0.374046	0.574676
																									MATZUK_MALE_REPRODUCTION_SERTOLI	16	-0.50642	-1.05978	0.421721	0.575254
																									REACTOME_REGULATION_OF_TP53_ACTIVITY	149	-0.363862	-1.05851	0.361392	0.577545
																									REACTOME_MAPK_FAMILY_SIGNALING_CASCADES	242	-0.348621	-1.05656	0.335106	0.581398
																									REACTOME_SUMOYLATION_OF_TRANSCRIPTION_COFACTORS	38	-0.430165	-1.05415	0.407643	0.586542
																									REACTOME_PROTEIN_PROTEIN_INTERACTIONS_AT_SYNAPSES	35	-0.437674	-1.05366	0.398148	0.586939
																									RIZ_ERYTHROID_DIFFERENTIATION_CCNE1	38	-0.432755	-1.05328	0.407455	0.5871
																									MEISSNER_NPC_HCP_WITH_H3K4ME2	313	-0.342297	-1.05312	0.33822	0.586726
																									BERENJENO_TRANSFORMED_BY_RHOA_FOREVER_UP	20	-0.476218	-1.04906	0.411928	0.595818
																									REACTOME_TRAFFICKING_OF_AMPA_RECEPTORS	18	-0.481834	-1.04806	0.431635	0.597521
																									REACTOME_RAS_PROCESSING	24	-0.453638	-1.04518	0.417004	0.603725
																									REACTOME_NOD1_2_SIGNALING_PATHWAY	32	-0.430787	-1.04492	0.418206	0.60355
																									REACTOME_FLT3_SIGNALING	30	-0.435412	-1.04276	0.424442	0.607973
																									YAO_TEMPORAL_RESPONSE_TO_PROGESTERONE_CLUSTER_6	71	-0.381366	-1.04144	0.410959	0.610313
																									REACTOME_SIGNALING_BY_GPCR	313	-0.336116	-1.041	0.393971	0.610621
																									WAKABAYASHI_ADIPOGENESIS_PPARG_BOUND_36HR	28	-0.446097	-1.04004	0.443258	0.612108
																									LIANG_HEMATOPOIESIS_STEM_CELL_NUMBER_SMALL_VS_HUGE_UP	36	-0.418607	-1.03996	0.415803	0.611537
																									REACTOME_AMINO_ACID_TRANSPORT_ACROSS_THE_PLASMA_MEMBRANE	22	-0.454996	-1.03921	0.421409	0.61263
																									REACTOME_EGFR_DOWNREGULATION	30	-0.440361	-1.03873	0.436364	0.613015
																									REACTOME_KERATAN_SULFATE_KERATIN_METABOLISM	24	-0.448993	-1.03632	0.429919	0.618188
																									MCCLUNG_CREB1_TARGETS_UP	75	-0.379128	-1.03612	0.412121	0.617858
																									BILANGES_SERUM_SENSITIVE_GENES	68	-0.381792	-1.03537	0.409877	0.618914
																									HESS_TARGETS_OF_HOXA9_AND_MEIS1_UP	66	-0.386879	-1.03517	0.406991	0.618588
																									REACTOME_REGULATION_OF_HSF1_MEDIATED_HEAT_SHOCK_RESPONSE	61	-0.381649	-1.03258	0.408706	0.623951
																									REACTOME_REGULATION_OF_TP53_ACTIVITY_THROUGH_ACETYLATION	29	-0.433566	-1.02989	0.451444	0.629706
																									GAUSSMANN_MLL_AF4_FUSION_TARGETS_E_UP	69	-0.382465	-1.02988	0.420798	0.628956
																									MIKKELSEN_NPC_HCP_WITH_H3K4ME3_AND_H3K27ME3	97	-0.366699	-1.02988	0.43007	0.628186
																									REACTOME_NEGATIVE_REGULATORS_OF_DDX58_IFIH1_SIGNALING	15	-0.493907	-1.02975	0.441301	0.627723
																									REACTOME_RECYCLING_PATHWAY_OF_L1	32	-0.425054	-1.02957	0.435294	0.627415
																									REACTOME_SIGNALING_BY_MET	58	-0.393815	-1.02927	0.461446	0.627305
																									REACTOME_SIGNALING_BY_WNT	200	-0.344478	-1.0292	0.429978	0.626719
																									REACTOME_PROTEIN_LOCALIZATION	93	-0.367822	-1.02805	0.419929	0.628814
																									GAVIN_FOXP3_TARGETS_CLUSTER_T7	99	-0.366854	-1.02727	0.413673	0.62995
																									AFFAR_YY1_TARGETS_UP	148	-0.347959	-1.02702	0.440812	0.629793
																									DARWICHE_PAPILLOMA_RISK_HIGH_DN	153	-0.349106	-1.0267	0.427293	0.629801
																									REACTOME_SIGNALING_BY_FGFR4	30	-0.426488	-1.02597	0.429134	0.630726
																									REACTOME_TRANSCRIPTIONAL_ACTIVITY_OF_SMAD2_SMAD3_SMAD4_HETEROTRIMER	39	-0.414522	-1.02512	0.434128	0.631935
																									REACTOME_CARGO_RECOGNITION_FOR_CLATHRIN_MEDIATED_ENDOCYTOSIS	86	-0.368784	-1.02507	0.449585	0.631287
																									REACTOME_DOWNREGULATION_OF_SMAD2_3_SMAD4_TRANSCRIPTIONAL_ACTIVITY	23	-0.454038	-1.02486	0.448598	0.63105
																									WP_WNT_SIGNALING_IN_KIDNEY_DISEASE	33	-0.422504	-1.02449	0.429139	0.631142
																									TORCHIA_TARGETS_OF_EWSR1_FLI1_FUSION_TOP20_DN	18	-0.478818	-1.0243	0.443995	0.630843
																									CHEN_ETV5_TARGETS_TESTIS	17	-0.479073	-1.02399	0.450135	0.630812
																									HEVNER_CORTEX_RADIAL_GLIA_PROGENITORS	388	-0.33022	-1.02234	0.431514	0.634063
																									LAZARO_GENETIC_MOUSE_MODEL_HIGH_GRADE_LARGE_CELL_NEUROENDOCRINE_LUNG_CARCINOMA_DN	301	-0.332089	-1.02233	0.433962	0.63331
																									LANDIS_ERBB2_BREAST_PRENEOPLASTIC_DN	50	-0.401202	-1.02197	0.4575	0.633422
																									KOHOUTEK_CCNT1_TARGETS	45	-0.40602	-1.0217	0.441441	0.633292
																									MORI_EMU_MYC_LYMPHOMA_BY_ONSET_TIME_UP	111	-0.356535	-1.02166	0.436508	0.632627
																									WP_PARKINSON_39_S_DISEASE	33	-0.422313	-1.0215	0.444149	0.632273
																									REACTOME_MYD88_MAL_TIRAP_CASCADE_INITIATED_ON_PLASMA_MEMBRANE	81	-0.37216	-1.01927	0.449052	0.636896
																									REACTOME_ORGANELLE_BIOGENESIS_AND_MAINTENANCE	197	-0.338803	-1.01913	0.444816	0.636475
																									MARTINEZ_TP53_TARGETS_DN	499	-0.324754	-1.01712	0.434959	0.640513
																									FOSTER_KDM1A_TARGETS_DN	188	-0.341861	-1.01701	0.44602	0.640011
																									LEE_AGING_CEREBELLUM_DN	54	-0.390098	-1.01568	0.451005	0.642418
																									REACTOME_TOLL_LIKE_RECEPTOR_9_TLR9_CASCADE	90	-0.366827	-1.01536	0.45814	0.642387
																									REACTOME_TRANSPORT_OF_VITAMINS_NUCLEOSIDES_AND_RELATED_MOLECULES	30	-0.424703	-1.01527	0.441799	0.641825
																									KARLSSON_TGFB1_TARGETS_UP	122	-0.353825	-1.01525	0.474099	0.641097
																									REACTOME_RHO_GTPASES_ACTIVATE_FORMINS	131	-0.35201	-1.01485	0.448588	0.641238
																									MATSUDA_NATURAL_KILLER_DIFFERENTIATION	441	-0.324222	-1.01402	0.459404	0.642404
																									OUYANG_PROSTATE_CANCER_PROGRESSION_DN	19	-0.458528	-1.01304	0.477273	0.64396
																									BURTON_ADIPOGENESIS_3	101	-0.360527	-1.01287	0.453782	0.643581
																									REACTOME_DEATH_RECEPTOR_SIGNALING	132	-0.34919	-1.01253	0.46084	0.643619
																									HEVNER_CORTEX_ROSTRAL_CORTICAL_PLATE	22	-0.448846	-1.01228	0.477151	0.643439
																									HANSON_HRAS_SIGNALING_VIA_NFKB	16	-0.470163	-1.01226	0.451705	0.642703
																									REACTOME_CARGO_CONCENTRATION_IN_THE_ER	26	-0.43462	-1.01182	0.468232	0.642995
																									LIM_MAMMARY_LUMINAL_MATURE_UP	101	-0.363817	-1.01073	0.469534	0.644794
																									REACTOME_TRANSCRIPTIONAL_REGULATION_BY_TP53	291	-0.329198	-1.01008	0.476241	0.645583
																									REACTOME_CELL_SURFACE_INTERACTIONS_AT_THE_VASCULAR_WALL	78	-0.367999	-1.00786	0.472619	0.650065
																									YAO_TEMPORAL_RESPONSE_TO_PROGESTERONE_CLUSTER_11	97	-0.362299	-1.0074	0.442331	0.650356
																									REACTOME_RESOLUTION_OF_D_LOOP_STRUCTURES	32	-0.419479	-1.00674	0.462042	0.651079
																									BIOCARTA_TNFR2_PATHWAY	17	-0.468705	-1.00655	0.450704	0.650736
																									IVANOVA_HEMATOPOIESIS_STEM_CELL_AND_PROGENITOR	475	-0.321299	-1.00601	0.482582	0.651257
																									BROWN_MYELOID_CELL_DEVELOPMENT_UP	148	-0.345463	-1.00522	0.46765	0.652309
																									REACTOME_RIPK1_MEDIATED_REGULATED_NECROSIS	31	-0.420704	-1.00293	0.477593	0.656963
																									REACTOME_INTERLEUKIN_17_SIGNALING	58	-0.383297	-1.00288	0.483092	0.656312
																									REACTOME_SEALING_OF_THE_NUCLEAR_ENVELOPE_NE_BY_ESCRT_III	23	-0.442514	-1.00125	0.495449	0.659283
																									ZHONG_SECRETOME_OF_LUNG_CANCER_AND_ENDOTHELIUM	59	-0.378437	-1.00117	0.467073	0.658744
																									REACTOME_PLATELET_SENSITIZATION_BY_LDL	17	-0.462368	-1.00099	0.48974	0.658385
																									RAY_TUMORIGENESIS_BY_ERBB2_CDC25A_UP	151	-0.339979	-0.999988	0.465769	0.659905
																									MCMURRAY_TP53_HRAS_COOPERATION_RESPONSE_DN	50	-0.389981	-0.999761	0.476309	0.659704
																									REACTOME_SIGNALING_BY_FGFR3	31	-0.424562	-0.999611	0.47782	0.659326
																									QI_HYPOXIA_TARGETS_OF_HIF1A_AND_FOXA2	33	-0.419081	-0.999397	0.475325	0.659067
																									REACTOME_REGULATION_OF_INSULIN_LIKE_GROWTH_FACTOR_IGF_TRANSPORT_AND_UPTAKE_BY_INSULIN_LIKE_GROWTH_FACTOR_BINDING_PROTEINS_IGFBPS	77	-0.365546	-0.999058	0.471653	0.659144
																									REACTOME_G2_M_DNA_DAMAGE_CHECKPOINT	83	-0.359934	-0.998339	0.467703	0.660078
																									REACTOME_REGULATION_OF_SIGNALING_BY_CBL	22	-0.434699	-0.997837	0.489655	0.660503
																									REACTOME_POSITIVE_EPIGENETIC_REGULATION_OF_RRNA_EXPRESSION	30	-0.417178	-0.996571	0.51369	0.662693
																									REACTOME_TRANSPORT_OF_MATURE_MRNAS_DERIVED_FROM_INTRONLESS_TRANSCRIPTS	42	-0.396162	-0.994959	0.494253	0.665664
																									MORI_MATURE_B_LYMPHOCYTE_UP	87	-0.356503	-0.993921	0.476868	0.667168
																									REACTOME_GPER1_SIGNALING	22	-0.437491	-0.993827	0.493075	0.666614
																									LEE_AGING_MUSCLE_DN	32	-0.409968	-0.993661	0.483247	0.666226
																									MEISSNER_BRAIN_HCP_WITH_H3K27ME3	101	-0.348892	-0.99296	0.488837	0.667064
																									CHESLER_BRAIN_HIGHEST_EXPRESSION	37	-0.403014	-0.992885	0.492327	0.666459
																									REACTOME_G_ALPHA_I_SIGNALLING_EVENTS	130	-0.34452	-0.992441	0.504494	0.66672
																									REACTOME_INTERLEUKIN_3_INTERLEUKIN_5_AND_GM_CSF_SIGNALING	38	-0.401838	-0.992212	0.487374	0.666497
																									REACTOME_SUMOYLATION_OF_DNA_DAMAGE_RESPONSE_AND_REPAIR_PROTEINS	74	-0.365213	-0.991842	0.498195	0.666546
																									GALINDO_IMMUNE_RESPONSE_TO_ENTEROTOXIN	79	-0.354813	-0.990445	0.487334	0.669002
																									JACKSON_DNMT1_TARGETS_DN	17	-0.467522	-0.99016	0.521739	0.668895
																									REACTOME_REGULATION_OF_TP53_DEGRADATION	36	-0.406723	-0.989843	0.496791	0.668811
																									GROSS_HYPOXIA_VIA_ELK3_AND_HIF1A_DN	102	-0.352137	-0.989527	0.490105	0.668777
																									GAUSSMANN_MLL_AF4_FUSION_TARGETS_F_UP	140	-0.341595	-0.988154	0.518059	0.671095
																									DARWICHE_PAPILLOMA_RISK_LOW_UP	127	-0.341387	-0.987982	0.499436	0.670696
																									BYSTRYKH_HEMATOPOIESIS_STEM_CELL_AND_BRAIN_QTL_TRANS	137	-0.342891	-0.98797	0.519031	0.669964
																									REACTOME_MITOTIC_PROMETAPHASE	189	-0.330261	-0.987954	0.515351	0.669243
																									REACTOME_TRANSPORT_OF_MATURE_TRANSCRIPT_TO_CYTOPLASM	77	-0.363752	-0.987355	0.506143	0.6699
																									DELACROIX_RAR_BOUND_ES	382	-0.318842	-0.986614	0.524302	0.670821
																									AFFAR_YY1_TARGETS_DN	205	-0.329287	-0.986584	0.527473	0.670134
																									MARTINEZ_RB1_AND_TP53_TARGETS_DN	496	-0.313639	-0.984578	0.559596	0.673888
																									WP_GLUTATHIONE_METABOLISM	18	-0.458874	-0.983738	0.512925	0.675061
																									REACTOME_SIGNALING_BY_TYPE_1_INSULIN_LIKE_GROWTH_FACTOR_1_RECEPTOR_IGF1R	26	-0.427079	-0.982766	0.516644	0.676418
																									REACTOME_OVARIAN_TUMOR_DOMAIN_PROTEASES	32	-0.414081	-0.982206	0.509563	0.676942
																									KATSANOU_ELAVL1_TARGETS_DN	106	-0.34511	-0.981667	0.511876	0.677379
																									GAUSSMANN_MLL_AF4_FUSION_TARGETS_C_UP	151	-0.337206	-0.980417	0.535912	0.679318
																									DARWICHE_SQUAMOUS_CELL_CARCINOMA_DN	150	-0.337317	-0.979592	0.542088	0.680361
																									YAO_TEMPORAL_RESPONSE_TO_PROGESTERONE_CLUSTER_0	68	-0.362774	-0.979116	0.506832	0.680669
																									REACTOME_INITIATION_OF_NUCLEAR_ENVELOPE_NE_REFORMATION	17	-0.449192	-0.977939	0.54386	0.682474
																									LEE_TARGETS_OF_PTCH1_AND_SUFU_UP	49	-0.37754	-0.977087	0.501877	0.683607
																									HOFFMANN_LARGE_TO_SMALL_PRE_BII_LYMPHOCYTE_UP	147	-0.330943	-0.976171	0.515945	0.684958
																									GAVIN_FOXP3_TARGETS_CLUSTER_P3	152	-0.328468	-0.973602	0.518686	0.689936
																									WP_CHEMOKINE_SIGNALING_PATHWAY	142	-0.332494	-0.973495	0.538025	0.689421
																									HOUSTIS_ROS	32	-0.409139	-0.973089	0.526181	0.689549
																									HOLLERN_SQUAMOUS_BREAST_TUMOR	88	-0.349181	-0.972232	0.523297	0.69068
																									LEE_CALORIE_RESTRICTION_NEOCORTEX_DN	54	-0.370785	-0.9717	0.527708	0.691111
																									WP_DYSREGULATED_MIRNA_TARGETING_IN_INSULIN_PI3K_AKT_SIGNALING	23	-0.427893	-0.970795	0.519841	0.692329
																									ZENG_GU_ICB_CONTROL_METAGENE_19_PRECICTIVE_ICB_RESPONSE	143	-0.336151	-0.97058	0.541379	0.692049
																									GERHOLD_ADIPOGENESIS_DN	60	-0.373421	-0.970577	0.533007	0.691294
																									MARTORIATI_MDM4_TARGETS_NEUROEPITHELIUM_UP	152	-0.333122	-0.968472	0.553191	0.695123
																									BOYLAN_MULTIPLE_MYELOMA_C_CLUSTER_UP	33	-0.399458	-0.967896	0.532808	0.695612
																									SERVITJA_LIVER_HNF1A_TARGETS_DN	101	-0.343699	-0.967744	0.520737	0.695176
																									MIKKELSEN_ES_ICP_WITH_H3K4ME3_AND_H3K27ME3	59	-0.363838	-0.967441	0.531052	0.69511
																									REACTOME_G_BETA_GAMMA_SIGNALLING_THROUGH_PI3KGAMMA	20	-0.433255	-0.967201	0.526243	0.694905
																									REACTOME_SIGNALING_BY_PDGF	38	-0.380837	-0.966947	0.520305	0.694755
																									WP_FACTORS_AND_PATHWAYS_AFFECTING_INSULIN_LIKE_GROWTH_FACTOR_IGF1_AKT_SIGNALING	27	-0.41659	-0.966552	0.516173	0.694874
																									VILIMAS_NOTCH1_TARGETS_UP	48	-0.371393	-0.965181	0.51625	0.697171
																									SAFFORD_T_LYMPHOCYTE_ANERGY	78	-0.354346	-0.964315	0.541516	0.698275
																									REACTOME_TNFR1_INDUCED_PROAPOPTOTIC_SIGNALING	23	-0.42039	-0.963568	0.53495	0.699164
																									REACTOME_METABOLISM_OF_AMINO_ACIDS_AND_DERIVATIVES	187	-0.324327	-0.962826	0.583149	0.699997
																									REACTOME_RMTS_METHYLATE_HISTONE_ARGININES	60	-0.363535	-0.961067	0.536285	0.703116
																									REACTOME_INTRACELLULAR_SIGNALING_BY_SECOND_MESSENGERS	226	-0.317079	-0.958938	0.596791	0.706969
																									REACTOME_DARPP_32_EVENTS	16	-0.449101	-0.957751	0.559459	0.708771
																									REACTOME_G0_AND_EARLY_G1	17	-0.448756	-0.956982	0.556172	0.709649
																									LEE_AGING_NEOCORTEX_DN	48	-0.371325	-0.955606	0.562581	0.711893
																									REACTOME_IRS_MEDIATED_SIGNALLING	23	-0.423184	-0.955103	0.548765	0.712175
																									BURTON_ADIPOGENESIS_PEAK_AT_0HR	57	-0.364153	-0.954964	0.555273	0.711708
																									REACTOME_NUCLEOTIDE_SALVAGE	21	-0.428	-0.954557	0.55144	0.711831
																									ZHENG_FOXP3_TARGETS_UP	26	-0.414898	-0.954367	0.530914	0.711499
																									WP_ESTROGEN_SIGNALING	72	-0.353047	-0.953946	0.561743	0.711658
																									NABA_CORE_MATRISOME	103	-0.339777	-0.953672	0.582468	0.711503
																									REACTOME_NONHOMOLOGOUS_END_JOINING_NHEJ	59	-0.363281	-0.953325	0.536616	0.711491
																									STEGER_ADIPOGENESIS_UP	15	-0.454165	-0.952795	0.554775	0.711831
																									CHIARADONNA_NEOPLASTIC_TRANSFORMATION_KRAS_CDC25_UP	56	-0.364185	-0.952503	0.541975	0.711737
																									BIOCARTA_MPR_PATHWAY	16	-0.450115	-0.95187	0.564626	0.712294
																									BRACHAT_RESPONSE_TO_CAMPTOTHECIN_DN	43	-0.374567	-0.950936	0.530612	0.71361
																									BYSTRYKH_HEMATOPOIESIS_STEM_CELL_AND_BRAIN_QTL_CIS	68	-0.357663	-0.950515	0.561125	0.713808
																									REACTOME_REGULATION_OF_TLR_BY_ENDOGENOUS_LIGAND	15	-0.454673	-0.950426	0.558621	0.713232
																									WP_OXIDATION_BY_CYTOCHROME_P450	17	-0.441185	-0.950303	0.5625	0.712734
																									WP_ADIPOGENESIS_GENES	99	-0.338464	-0.94981	0.567094	0.713024
																									HEVNER_CORTEX_ROSTRAL_VENTRICULAR_ZONE	20	-0.433266	-0.949588	0.557534	0.712743
																									REACTOME_REGULATION_OF_TNFR1_SIGNALING	48	-0.371446	-0.948221	0.552835	0.714909
																									REACTOME_TOLL_LIKE_RECEPTOR_CASCADES	133	-0.32988	-0.947836	0.579429	0.71496
																									LIN_TUMOR_ESCAPE_FROM_IMMUNE_ATTACK	15	-0.448817	-0.947553	0.560811	0.714769
																									REACTOME_TGF_BETA_RECEPTOR_SIGNALING_IN_EMT_EPITHELIAL_TO_MESENCHYMAL_TRANSITION	16	-0.441517	-0.946603	0.588064	0.716071
																									WP_SELENIUM_METABOLISM_SELENOPROTEINS	41	-0.382071	-0.94617	0.564202	0.716236
																									REACTOME_NEGATIVE_REGULATION_OF_FGFR3_SIGNALING	21	-0.420503	-0.945189	0.573388	0.71764
																									REACTOME_HATS_ACETYLATE_HISTONES	65	-0.354679	-0.944912	0.574186	0.717468
																									WP_ONE_CARBON_METABOLISM_AND_RELATED_PATHWAYS	41	-0.378849	-0.944791	0.567885	0.716969
																									REACTOME_NOTCH_HLH_TRANSCRIPTION_PATHWAY	22	-0.423565	-0.944655	0.553333	0.716517
																									STARK_HYPPOCAMPUS_22Q11_DELETION_UP	45	-0.364752	-0.940404	0.574522	0.724823
																									REACTOME_TOLL_LIKE_RECEPTOR_4_TLR4_CASCADE	110	-0.334189	-0.939945	0.588901	0.725073
																									REACTOME_ENDOSOMAL_SORTING_COMPLEX_REQUIRED_FOR_TRANSPORT_ESCRT	31	-0.39462	-0.939699	0.587629	0.72482
																									WENG_POR_TARGETS_GLOBAL_DN	20	-0.425991	-0.939597	0.598658	0.724274
																									REACTOME_MYD88_INDEPENDENT_TLR4_CASCADE	97	-0.338112	-0.939369	0.617682	0.723986
																									NADLER_OBESITY_UP	56	-0.359928	-0.939257	0.573892	0.723436
																									GERY_CEBP_TARGETS	113	-0.33135	-0.938452	0.595183	0.724337
																									REACTOME_ONCOGENE_INDUCED_SENESCENCE	17	-0.433683	-0.937333	0.563265	0.725952
																									HEVNER_CORTICAL_PLATE_POSTMITOTIC_NEURONS	92	-0.338506	-0.936823	0.573923	0.726242
																									KAMMINGA_SENESCENCE	34	-0.380986	-0.935885	0.575558	0.727392
																									REACTOME_DEUBIQUITINATION	235	-0.309056	-0.933831	0.650759	0.730974
																									DELACROIX_RAR_TARGETS_DN	21	-0.414678	-0.933323	0.560976	0.731302
																									PLASARI_TGFB1_TARGETS_1HR_UP	29	-0.391001	-0.929304	0.575434	0.738844
																									BOYLAN_MULTIPLE_MYELOMA_C_D_UP	127	-0.323323	-0.92878	0.606129	0.739154
																									LAZARO_GENETIC_MOUSE_MODEL_HIGH_GRADE_LARGE_CELL_NEUROENDOCRINE_LUNG_CARCINOMA_UP	381	-0.301043	-0.928165	0.691511	0.739679
																									WANG_TARGETS_OF_MLL_CBP_FUSION_DN	44	-0.366622	-0.92765	0.589059	0.739999
																									SHETH_LIVER_CANCER_VS_TXNIP_LOSS_PAM1	218	-0.309175	-0.925868	0.645336	0.742768
																									REACTOME_NEGATIVE_REGULATION_OF_FGFR4_SIGNALING	21	-0.417114	-0.925664	0.601594	0.742402
																									REACTOME_INTERFERON_SIGNALING	115	-0.324484	-0.924422	0.630841	0.744117
																									REACTOME_SIGNALING_BY_TGF_BETA_RECEPTOR_COMPLEX	71	-0.344294	-0.924076	0.615854	0.744088
																									BOYLAN_MULTIPLE_MYELOMA_PCA1_UP	104	-0.329084	-0.922922	0.632489	0.745688
																									REACTOME_TRAF6_MEDIATED_INDUCTION_OF_TAK1_COMPLEX_WITHIN_TLR4_COMPLEX	16	-0.4304	-0.922906	0.605594	0.744954
																									BRIDEAU_IMPRINTED_GENES	43	-0.364754	-0.922413	0.594072	0.745166
																									MORI_IMMATURE_B_LYMPHOCYTE_UP	49	-0.358221	-0.922067	0.61034	0.745136
																									REACTOME_PROCESSING_OF_CAPPED_INTRON_CONTAINING_PRE_MRNA	268	-0.300714	-0.921195	0.6875	0.74612
																									REACTOME_P75_NTR_RECEPTOR_MEDIATED_SIGNALLING	78	-0.334166	-0.919693	0.626635	0.748281
																									REACTOME_NUCLEAR_ENVELOPE_BREAKDOWN	47	-0.360928	-0.919551	0.609238	0.747793
																									LEIN_NEURON_MARKERS	44	-0.36552	-0.918844	0.607187	0.74846
																									REACTOME_NEGATIVE_REGULATION_OF_FGFR2_SIGNALING	21	-0.412154	-0.918659	0.608812	0.748085
																									REACTOME_GLYCOSPHINGOLIPID_METABOLISM	36	-0.375141	-0.918641	0.613281	0.747351
																									REACTOME_GENE_SILENCING_BY_RNA	41	-0.365767	-0.918428	0.588918	0.746995
																									HOWLIN_CITED1_TARGETS_2_UP	17	-0.421662	-0.917112	0.592179	0.748941
																									REACTOME_SIGNALING_BY_TGFB_FAMILY_MEMBERS	89	-0.330371	-0.916085	0.647199	0.75022
																									IVANOVA_HEMATOPOIESIS_INTERMEDIATE_PROGENITOR	128	-0.318708	-0.915435	0.647194	0.75073
																									DAWSON_METHYLATED_IN_LYMPHOMA_TCL1	33	-0.371984	-0.914815	0.601828	0.751218
																									LIU_OVARIAN_CANCER_TUMORS_AND_XENOGRAFTS_KINASES_DN	23	-0.402002	-0.914362	0.605156	0.751387
																									REACTOME_COMPLEX_I_BIOGENESIS	56	-0.348299	-0.913969	0.596469	0.751392
																									REACTOME_TNF_SIGNALING	57	-0.347827	-0.913651	0.616708	0.751314
																									REACTOME_REGULATION_OF_FZD_BY_UBIQUITINATION	17	-0.424289	-0.912861	0.600852	0.752132
																									REACTOME_SIGNALING_BY_FGFR1	37	-0.365616	-0.911066	0.613811	0.754935
																									BIOCARTA_TOLL_PATHWAY	24	-0.393069	-0.910708	0.612601	0.754854
																									MIKKELSEN_IPS_ICP_WITH_H3K4ME3_AND_H327ME3	52	-0.351967	-0.909108	0.608143	0.757268
																									SCHLINGEMANN_SKIN_CARCINOGENESIS_TPA_UP	33	-0.376665	-0.908084	0.60915	0.758543
																									REACTOME_COSTIMULATION_BY_THE_CD28_FAMILY	65	-0.340877	-0.907959	0.628571	0.758025
																									REACTOME_RESOLUTION_OF_SISTER_CHROMATID_COHESION	118	-0.313198	-0.905978	0.667051	0.761166
																									VANDESLUIS_COMMD1_TARGETS_GROUP_3_UP	70	-0.334831	-0.903097	0.651106	0.766022
																									STEARMAN_TUMOR_FIELD_EFFECT_UP	35	-0.369089	-0.902447	0.62417	0.766513
																									REACTOME_REGULATION_OF_PLK1_ACTIVITY_AT_G2_M_TRANSITION	85	-0.326116	-0.901037	0.658422	0.76849
																									MEISSNER_NPC_HCP_WITH_H3K27ME3	28	-0.387138	-0.900981	0.614441	0.767828
																									HEVNER_CORTEX_BASAL_INTERMEDIATE_PROGENITOR_CELLS	48	-0.349569	-0.900368	0.636935	0.768241
																									REACTOME_SPRY_REGULATION_OF_FGF_SIGNALING	17	-0.417892	-0.899305	0.63079	0.769525
																									WP_GLUTATHIONE_AND_ONE_CARBON_METABOLISM	28	-0.382945	-0.899166	0.611842	0.769013
																									IVANOVA_HEMATOPOIESIS_EARLY_PROGENITOR	418	-0.286196	-0.896604	0.762295	0.773212
																									ABBUD_LIF_SIGNALING_1_UP	37	-0.359771	-0.895974	0.640316	0.773759
																									WP_WNT_SIGNALING_PATHWAY_AND_PLURIPOTENCY	80	-0.326204	-0.895148	0.665832	0.774537
																									BIOCARTA_P53_PATHWAY	15	-0.429369	-0.894376	0.637108	0.775197
																									BIOCARTA_TH1TH2_PATHWAY	15	-0.422887	-0.894346	0.63881	0.774496
																									STEARMAN_LUNG_CANCER_EARLY_VS_LATE_DN	58	-0.341261	-0.894104	0.660025	0.774178
																									REACTOME_IKK_COMPLEX_RECRUITMENT_MEDIATED_BY_RIP1	23	-0.390127	-0.893057	0.631234	0.775459
																									VANDESLUIS_COMMD1_TARGETS_GROUP_4_UP	15	-0.419984	-0.892641	0.634078	0.775511
																									HEVNER_INTERMEDIATE_ZONE_AND_UP_POSTMITOTIC_NEURONS	48	-0.347767	-0.891977	0.6671	0.77606
																									LIN_NPAS4_TARGETS_DN	49	-0.351858	-0.891873	0.651436	0.775502
																									REACTOME_FC_EPSILON_RECEPTOR_FCERI_SIGNALING	117	-0.309276	-0.891427	0.684272	0.77558
																									REACTOME_TRANSCRIPTIONAL_REGULATION_BY_THE_AP_2_TFAP2_FAMILY_OF_TRANSCRIPTION_FACTORS	15	-0.425601	-0.890654	0.642458	0.776246
																									MARSON_FOXP3_TARGETS_UP	67	-0.334398	-0.890528	0.664642	0.775727
																									WP_HEDGEHOG_SIGNALING_PATHWAY	16	-0.415414	-0.890318	0.64557	0.775328
																									UEDA_PERIFERAL_CLOCK	152	-0.305064	-0.88925	0.706208	0.776548
																									KASLER_HDAC7_TARGETS_1_UP	182	-0.29788	-0.887967	0.730559	0.778226
																									MATZUK_SPERMATOCYTE	58	-0.337443	-0.884483	0.672131	0.783966
																									REACTOME_NEGATIVE_REGULATION_OF_MAPK_PATHWAY	43	-0.34957	-0.88346	0.664083	0.785071
																									WP_MICROGLIA_PATHOGEN_PHAGOCYTOSIS_PATHWAY	41	-0.353039	-0.882632	0.678981	0.785829
																									VANOEVELEN_MYOGENESIS_SIN3A_TARGETS	211	-0.293673	-0.882387	0.732684	0.785527
																									ONO_FOXP3_TARGETS_DN	43	-0.346465	-0.881237	0.653009	0.786883
																									REACTOME_CYCLIN_D_ASSOCIATED_EVENTS_IN_G1	44	-0.349962	-0.880795	0.673496	0.78692
																									REACTOME_TBC_RABGAPS	34	-0.358309	-0.879637	0.642766	0.788318
																									REACTOME_STRIATED_MUSCLE_CONTRACTION	19	-0.40067	-0.879288	0.653465	0.788191
																									REACTOME_TRANSPORT_OF_THE_SLBP_DEPENDANT_MATURE_MRNA	35	-0.361698	-0.878645	0.663717	0.788608
																									NEMETH_INFLAMMATORY_RESPONSE_LPS_UP	86	-0.315979	-0.877896	0.706731	0.789242
																									REACTOME_GLYCOSAMINOGLYCAN_METABOLISM	83	-0.31656	-0.877632	0.710145	0.788955
																									SASAI_RESISTANCE_TO_NEOPLASTIC_TRANSFROMATION	39	-0.355441	-0.877572	0.679739	0.788302
																									DURAND_STROMA_S_UP	216	-0.290301	-0.876901	0.766191	0.78876
																									REACTOME_GABA_RECEPTOR_ACTIVATION	25	-0.377198	-0.875074	0.662162	0.791329
																									REACTOME_PURINE_CATABOLISM	16	-0.41741	-0.874609	0.671329	0.791353
																									WP_RETINOL_METABOLISM	22	-0.384386	-0.874289	0.646739	0.791173
																									SCHRAETS_MLL_TARGETS_UP	24	-0.378794	-0.874084	0.675325	0.790769
																									REACTOME_NUCLEAR_ENVELOPE_NE_REASSEMBLY	62	-0.326998	-0.872444	0.682324	0.793009
																									REACTOME_SMAD2_SMAD3_SMAD4_HETEROTRIMER_REGULATES_TRANSCRIPTION	26	-0.374934	-0.87235	0.632979	0.792425
																									GROSS_HYPOXIA_VIA_ELK3_ONLY_UP	31	-0.364963	-0.872115	0.672154	0.792088
																									WP_EBV_LMP1_SIGNALING	19	-0.400139	-0.870798	0.657572	0.79373
																									THEODOROU_MAMMARY_TUMORIGENESIS	15	-0.409262	-0.869549	0.661041	0.795276
																									MARTINEZ_RB1_TARGETS_DN	465	-0.277402	-0.868918	0.845996	0.795686
																									BIOCARTA_PML_PATHWAY	17	-0.402539	-0.868654	0.661992	0.795419
																									REACTOME_GABA_B_RECEPTOR_ACTIVATION	24	-0.380753	-0.867845	0.672199	0.796103
																									MCBRYAN_PUBERTAL_BREAST_6_7WK_DN	71	-0.317441	-0.867655	0.690123	0.795693
																									REACTOME_ECM_PROTEOGLYCANS	20	-0.386948	-0.866789	0.667579	0.796545
																									REACTOME_ANCHORING_OF_THE_BASAL_BODY_TO_THE_PLASMA_MEMBRANE	94	-0.30977	-0.866529	0.713075	0.796256
																									REACTOME_SIGNALING_BY_NOTCH3	20	-0.389846	-0.866169	0.668061	0.79613
																									BRUNO_HEMATOPOIESIS	61	-0.327215	-0.865288	0.725686	0.796983
																									GAVIN_FOXP3_TARGETS_CLUSTER_P6	93	-0.312929	-0.864684	0.732247	0.797324
																									WP_HYPERTROPHY_MODEL	17	-0.400502	-0.86227	0.685675	0.800847
																									REACTOME_REGULATION_OF_TP53_ACTIVITY_THROUGH_METHYLATION	18	-0.400539	-0.861912	0.683989	0.80068
																									REACTOME_METABOLISM_OF_PORPHYRINS	20	-0.384176	-0.86138	0.681756	0.800873
																									SCHAEFFER_PROSTATE_DEVELOPMENT_48HR_DN	275	-0.282998	-0.861042	0.816348	0.800719
																									YAO_TEMPORAL_RESPONSE_TO_PROGESTERONE_CLUSTER_16	59	-0.326895	-0.860845	0.722628	0.800324
																									REACTOME_MITOPHAGY	29	-0.364402	-0.857464	0.698241	0.805449
																									MIKKELSEN_NPC_HCP_WITH_H3K27ME3	133	-0.294747	-0.856029	0.762011	0.807233
																									MORI_IMMATURE_B_LYMPHOCYTE_DN	87	-0.307126	-0.855971	0.743888	0.80658
																									MORI_PLASMA_CELL_UP	53	-0.334221	-0.85424	0.721939	0.808848
																									WOTTON_RUNX_TARGETS_DN	23	-0.375359	-0.853172	0.681319	0.809906
																									GAUSSMANN_MLL_AF4_FUSION_TARGETS_B_UP	22	-0.37664	-0.853067	0.691391	0.809322
																									KONG_E2F3_TARGETS	95	-0.304176	-0.852252	0.735012	0.809923
																									CLASPER_LYMPHATIC_VESSELS_DURING_METASTASIS_UP	16	-0.397216	-0.849838	0.697183	0.813367
																									MCBRYAN_PUBERTAL_BREAST_3_4WK_DN	37	-0.343516	-0.847722	0.693798	0.81623
																									REACTOME_NEGATIVE_REGULATION_OF_MET_ACTIVITY	21	-0.376561	-0.8466	0.682306	0.817391
																									WP_SELENIUM_MICRONUTRIENT_NETWORK	20	-0.37843	-0.8456	0.687166	0.818309
																									REACTOME_CELL_DEATH_SIGNALLING_VIA_NRAGE_NRIF_AND_NADE	66	-0.316375	-0.844556	0.729369	0.819296
																									ZENG_GU_ICB_CONTROL_METAGENE_14_PRECICTIVE_ICB_RESPONSE	132	-0.291411	-0.843529	0.789655	0.82023
																									REACTOME_AURKA_ACTIVATION_BY_TPX2	70	-0.310631	-0.842407	0.741104	0.821283
																									GAUSSMANN_MLL_AF4_FUSION_TARGETS_C_DN	16	-0.397773	-0.842083	0.698166	0.82106
																									HEVNER_CORTEX_PROLIFERATING_CELLS	25	-0.363051	-0.842042	0.68414	0.820358
																									BIOCARTA_ATRBRCA_PATHWAY	18	-0.380022	-0.838004	0.715659	0.826323
																									PLASARI_NFIC_TARGETS_BASAL_UP	18	-0.381122	-0.835103	0.717007	0.830368
																									REACTOME_COPII_MEDIATED_VESICLE_TRANSPORT	61	-0.317381	-0.834718	0.764045	0.830227
																									WP_G1_TO_S_CELL_CYCLE_CONTROL	60	-0.317396	-0.833826	0.752158	0.830905
																									REACTOME_ADRENALINE_NORADRENALINE_INHIBITS_INSULIN_SECRETION	15	-0.401741	-0.832974	0.685633	0.831544
																									REACTOME_RET_SIGNALING	28	-0.356655	-0.832533	0.721141	0.831479
																									REACTOME_SENESCENCE_ASSOCIATED_SECRETORY_PHENOTYPE_SASP	40	-0.334035	-0.832378	0.74031	0.830955
																									HUANG_GATA2_TARGETS_DN	68	-0.305839	-0.830844	0.763126	0.832635
																									REACTOME_TAK1_DEPENDENT_IKK_AND_NF_KAPPA_B_ACTIVATION	37	-0.335431	-0.830825	0.722656	0.831895
																									REACTOME_UB_SPECIFIC_PROCESSING_PROTEASES	167	-0.280477	-0.82986	0.825607	0.832715
																									REACTOME_EPIGENETIC_REGULATION_OF_GENE_EXPRESSION	129	-0.288144	-0.827807	0.827465	0.835202
																									REACTOME_G_BETA_GAMMA_SIGNALLING_THROUGH_CDC42	15	-0.388872	-0.826139	0.708684	0.837075
																									REACTOME_RECRUITMENT_OF_NUMA_TO_MITOTIC_CENTROSOMES	85	-0.299661	-0.825946	0.776224	0.836586
																									REACTOME_SUMOYLATION_OF_CHROMATIN_ORGANIZATION_PROTEINS	62	-0.308688	-0.825615	0.768369	0.836355
																									LEIN_MIDBRAIN_MARKERS	49	-0.318657	-0.823143	0.764855	0.839574
																									REACTOME_EXTRACELLULAR_MATRIX_ORGANIZATION	127	-0.286818	-0.822405	0.820483	0.839994
																									REACTOME_METABOLISM_OF_NUCLEOTIDES	86	-0.295198	-0.817914	0.783688	0.846168
																									TSENG_IRS1_TARGETS_DN	104	-0.288658	-0.817578	0.839721	0.8459
																									REACTOME_SUMOYLATION_OF_DNA_REPLICATION_PROTEINS	42	-0.322297	-0.81526	0.753548	0.848671
																									TERAO_AOX4_TARGETS_HG_UP	26	-0.355751	-0.814327	0.755263	0.849372
																									REACTOME_TRANSCRIPTIONAL_REGULATION_BY_SMALL_RNAS	33	-0.336617	-0.81371	0.773183	0.84953
																									REACTOME_MACROAUTOPHAGY	113	-0.28874	-0.813694	0.832558	0.84878
																									MCMURRAY_TP53_HRAS_COOPERATION_RESPONSE_UP	22	-0.355413	-0.812254	0.75	0.850236
																									KUNINGER_IGF1_VS_PDGFB_TARGETS_UP	48	-0.313161	-0.811596	0.782166	0.850465
																									WP_P38_MAPK_SIGNALING_PATHWAY	33	-0.336267	-0.811112	0.762914	0.850439
																									PASQUALUCCI_LYMPHOMA_BY_GC_STAGE_UP	265	-0.266937	-0.810364	0.891892	0.850829
																									REACTOME_REGULATION_OF_TP53_ACTIVITY_THROUGH_PHOSPHORYLATION	89	-0.289247	-0.809897	0.839161	0.850767
																									BRUINS_UVC_RESPONSE_EARLY_LATE	288	-0.262192	-0.809052	0.892439	0.851308
																									SANSOM_APC_MYC_TARGETS	236	-0.268166	-0.80831	0.893955	0.851644
																									MIKKELSEN_ES_HCP_WITH_H3_UNMETHYLATED	19	-0.363432	-0.807989	0.741803	0.85136
																									LIM_MAMMARY_STEM_CELL_UP	325	-0.261923	-0.807727	0.922513	0.850966
																									BIOCARTA_G2_PATHWAY	21	-0.357591	-0.804679	0.751344	0.854737
																									GROSS_ELK3_TARGETS_UP	23	-0.357504	-0.804388	0.740891	0.854384
																									REACTOME_CYTOKINE_SIGNALING_IN_IMMUNE_SYSTEM	395	-0.255346	-0.796263	0.944501	0.865637
																									REACTOME_ACYL_CHAIN_REMODELLING_OF_PE	18	-0.362554	-0.795819	0.758152	0.865534
																									BRACHAT_RESPONSE_TO_CAMPTOTHECIN_UP	24	-0.346863	-0.793401	0.761468	0.868236
																									ZHANG_GATA6_TARGETS_DN	49	-0.305974	-0.785917	0.797724	0.878108
																									REACTOME_TNFR1_INDUCED_NF_KAPPA_B_SIGNALING_PATHWAY	34	-0.32028	-0.785207	0.783784	0.87837
																									SHETH_LIVER_CANCER_VS_TXNIP_LOSS_PAM5	62	-0.29507	-0.784115	0.828425	0.87914
																									BANG_VERTEPORFIN_ENDOMETRIAL_CANCER_CELLS_UP	19	-0.356391	-0.7811	0.773793	0.882547
																									REACTOME_GLUCAGON_TYPE_LIGAND_RECEPTORS	17	-0.359278	-0.779801	0.789916	0.88355
																									ZENG_GU_ICB_CONTROL_METAGENE_21_PRECICTIVE_ICB_RESISTANCE	161	-0.263024	-0.776552	0.922992	0.887198
																									REACTOME_EPHRIN_SIGNALING	17	-0.359275	-0.775234	0.757576	0.88817
																									REACTOME_MTOR_SIGNALLING	38	-0.312738	-0.774992	0.815148	0.887689
																									BREDEMEYER_RAG_SIGNALING_NOT_VIA_ATM_DN	56	-0.298475	-0.772654	0.842105	0.890069
																									DELACROIX_RARG_BOUND_MEF	314	-0.249376	-0.772088	0.956888	0.890021
																									REACTOME_N_GLYCAN_TRIMMING_IN_THE_ER_AND_CALNEXIN_CALRETICULIN_CYCLE	16	-0.366118	-0.772068	0.798354	0.889246
																									REACTOME_POTASSIUM_CHANNELS	31	-0.324092	-0.768921	0.783673	0.892799
																									REACTOME_NUCLEAR_PORE_COMPLEX_NPC_DISASSEMBLY	32	-0.312888	-0.767766	0.806202	0.893549
																									REACTOME_VISUAL_PHOTOTRANSDUCTION	52	-0.289919	-0.76557	0.83229	0.895568
																									MIKKELSEN_MEF_LCP_WITH_H3K27ME3	25	-0.330589	-0.76458	0.808864	0.896042
																									TSENG_IRS1_TARGETS_UP	99	-0.269485	-0.761968	0.881177	0.898543
																									OHGUCHI_LIVER_HNF4A_TARGETS_UP	38	-0.308736	-0.761405	0.848052	0.898475
																									MEISSNER_NPC_HCP_WITH_H3K4ME3_AND_H3K27ME3	71	-0.277523	-0.761318	0.875754	0.897777
																									MIKKELSEN_MEF_HCP_WITH_H3K27ME3	184	-0.254764	-0.751946	0.949115	0.908656
																									REACTOME_ANTIVIRAL_MECHANISM_BY_IFN_STIMULATED_GENES	85	-0.273267	-0.751599	0.897406	0.90825
																									REACTOME_METALLOPROTEASE_DUBS	33	-0.312561	-0.747568	0.8318	0.912384
																									MIKKELSEN_NPC_ICP_WITH_H3K4ME3	374	-0.240885	-0.747255	0.982456	0.911926
																									CHESLER_BRAIN_QTL_CIS	65	-0.279036	-0.746588	0.876979	0.911872
																									REACTOME_REGULATION_OF_PTEN_GENE_TRANSCRIPTION	39	-0.298923	-0.742541	0.843709	0.915872
																									REACTOME_SENSORY_PERCEPTION	58	-0.283098	-0.74244	0.878229	0.915166
																									REACTOME_EPH_EPHRIN_MEDIATED_REPULSION_OF_CELLS	26	-0.323014	-0.737129	0.833557	0.920499
																									REACTOME_AMPLIFICATION_OF_SIGNAL_FROM_THE_KINETOCHORES	93	-0.263995	-0.733601	0.923077	0.9236
																									REACTOME_SYNTHESIS_OF_PA	29	-0.308256	-0.733543	0.840939	0.922843
																									MORI_SMALL_PRE_BII_LYMPHOCYTE_UP	69	-0.269392	-0.73131	0.911439	0.924497
																									REACTOME_PROCESSING_OF_DNA_DOUBLE_STRAND_BREAK_ENDS	81	-0.265597	-0.730419	0.904819	0.924654
																									REACTOME_DNA_DOUBLE_STRAND_BREAK_RESPONSE	67	-0.272774	-0.727353	0.886169	0.927141
																									HEVNER_INTERMEDIATE_ZONE_AND_UP_POSTMITOTIC_PROJECTION_NEURONS	36	-0.296313	-0.724307	0.877735	0.929578
																									REACTOME_DNA_DOUBLE_STRAND_BREAK_REPAIR	151	-0.247948	-0.722204	0.956092	0.930943
																									ZHENG_IL22_SIGNALING_DN	24	-0.313509	-0.721656	0.856552	0.930645
																									REACTOME_RAF_INDEPENDENT_MAPK1_3_ACTIVATION	21	-0.320636	-0.716986	0.871547	0.934624
																									WP_ID_SIGNALING_PATHWAY	43	-0.285873	-0.71371	0.898219	0.937056
																									BOYLAN_MULTIPLE_MYELOMA_C_UP	49	-0.271255	-0.707996	0.905063	0.941835
																									NUMATA_CSF3_SIGNALING_VIA_STAT3	18	-0.323439	-0.705172	0.866575	0.943539
																									COATES_MACROPHAGE_M1_VS_M2_UP	76	-0.259169	-0.702628	0.928136	0.945052
																									REACTOME_MITOTIC_PROPHASE	104	-0.249633	-0.702205	0.952326	0.944629
																									MIKKELSEN_MCV6_HCP_WITH_H3K27ME3	138	-0.240399	-0.698578	0.966318	0.947153
																									RASHI_RESPONSE_TO_IONIZING_RADIATION_4	47	-0.269421	-0.694566	0.941327	0.949836
																									REACTOME_HOMOLOGY_DIRECTED_REPAIR	124	-0.240977	-0.693858	0.965831	0.949631
																									HU_GENOTOXIC_DAMAGE_4HR	38	-0.278189	-0.687438	0.904948	0.954148
																									REACTOME_RNA_POLYMERASE_I_TRANSCRIPTION	45	-0.266817	-0.685223	0.933249	0.955148
																									MIKKELSEN_MEF_HCP_WITH_H3_UNMETHYLATED	68	-0.249801	-0.678543	0.956737	0.959544
																									REACTOME_SUMOYLATION_OF_RNA_BINDING_PROTEINS	46	-0.264875	-0.671747	0.938562	0.963738
																									PLASARI_TGFB1_SIGNALING_VIA_NFIC_10HR_DN	22	-0.297603	-0.668725	0.913449	0.965112
																									ISHIDA_E2F_TARGETS	52	-0.254408	-0.661979	0.94403	0.968877
																									MIKKELSEN_IPS_WITH_HCP_H3K27ME3	31	-0.272911	-0.659498	0.931579	0.969652
																									TSENG_ADIPOGENIC_POTENTIAL_UP	22	-0.288112	-0.658723	0.918169	0.969298
																									REACTOME_PRESYNAPTIC_FUNCTION_OF_KAINATE_RECEPTORS	15	-0.312041	-0.658122	0.906516	0.968851
																									BIOCARTA_NO2IL12_PATHWAY	15	-0.308292	-0.657134	0.889685	0.968617
																									MEISSNER_NPC_HCP_WITH_H3K4ME2_AND_H3K27ME3	132	-0.227514	-0.656864	0.989989	0.967937
																									REACTOME_HDR_THROUGH_SINGLE_STRAND_ANNEALING_SSA	35	-0.267609	-0.654057	0.942675	0.968826
																									REACTOME_SUMOYLATION_OF_UBIQUITINYLATION_PROTEINS	38	-0.264531	-0.651309	0.936548	0.969672
																									REACTOME_GLYCOSPHINGOLIPID_CATABOLISM	28	-0.273906	-0.648739	0.925033	0.970399
																									REACTOME_CLASS_I_PEROXISOMAL_MEMBRANE_PROTEIN_IMPORT	17	-0.302115	-0.646998	0.926694	0.970515
																									BRUINS_UVC_RESPONSE_MIDDLE	93	-0.230908	-0.644492	0.984988	0.971093
																									REACTOME_SUMOYLATION_OF_SUMOYLATION_PROTEINS	34	-0.264944	-0.644487	0.94016	0.970264
																									REACTOME_HS_GAG_BIOSYNTHESIS	18	-0.291178	-0.642556	0.921727	0.970484
																									REACTOME_INTERLEUKIN_7_SIGNALING	22	-0.280119	-0.629175	0.933333	0.976617
																									MIKKELSEN_NPC_LCP_WITH_H3K4ME3	42	-0.248416	-0.622964	0.966398	0.978566
																									REACTOME_ENERGY_DEPENDENT_REGULATION_OF_MTOR_BY_LKB1_AMPK	26	-0.263602	-0.616063	0.95393	0.98071
																									REACTOME_METABOLISM_OF_FOLATE_AND_PTERINES	15	-0.289458	-0.614946	0.935705	0.980398
																									WP_GPCRS_OTHER	25	-0.260934	-0.602461	0.95176	0.984406
																									TSENG_ADIPOGENIC_POTENTIAL_DN	29	-0.248901	-0.59966	0.972621	0.984546
																									BIOCARTA_P38MAPK_PATHWAY	32	-0.245663	-0.596194	0.96109	0.984881
																									MIKKELSEN_MCV6_ICP_WITH_H3K4ME3_AND_H3K27ME3	19	-0.261668	-0.582685	0.967785	0.988212
																									WP_CHOLESTEROL_BIOSYNTHESIS	15	-0.272	-0.561457	0.952924	0.992624
																									REACTOME_FORMATION_OF_FIBRIN_CLOT_CLOTTING_CASCADE	21	-0.252029	-0.559648	0.973684	0.992166
																									WP_GPCRS_NON_ODORANT	82	-0.201825	-0.550582	1	0.993168
																									REACTOME_TNF_RECEPTOR_SUPERFAMILY_TNFSF_MEMBERS_MEDIATING_NON_CANONICAL_NF_KB_PATHWAY	17	-0.244028	-0.530259	0.977591	0.99568
																									TERAO_AOX4_TARGETS_SKIN_DN	17	-0.243254	-0.527419	0.976389	0.995257
																									GAVIN_PDE3B_TARGETS	22	-0.226708	-0.520635	0.991701	0.995315
																									KUNINGER_IGF1_VS_PDGFB_TARGETS_DN	44	-0.201807	-0.511418	0.99871	0.9956
																									REACTOME_INTERLEUKIN_6_FAMILY_SIGNALING	17	-0.236743	-0.504417	0.988904	0.995511
																									REACTOME_CYCLIN_A_B1_B2_ASSOCIATED_EVENTS_DURING_G2_M_TRANSITION	25	-0.211333	-0.489314	0.992074	0.995939

## Sheet: ATACseq
Supplemental Table 5C. GSEA analysis for ATAC-seq
Target pathways differentially regulated by HMGA1 in CDX-Cre ERT2 Apc fl/fl Hmga1+/+ or Hmga1-/- mouse proximal colon (enriched for crypt cells); statistics calculated by GSEA program.
	Up-regulated Hallmark pathway by HMGA1								Down-regulated Hallmark pathway by HMGA1								Up-regulated Curated pathway by HMGA1								Down-regulated Curated pathway by HMGA1
	NAME	SIZE	ES	NES	NOM p-val	FDR q-val			NAME	SIZE	ES	NES	NOM p-val	FDR q-val			NAME	SIZE	ES	NES	NOM p-val	FDR q-val			NAME	SIZE	ES	NES	NOM p-val	FDR q-val
	HALLMARK_MYC_TARGETS_V1	41	0.379876	3.37968	0	0			HALLMARK_EPITHELIAL_MESENCHYMAL_TRANSITION	47	-0.26957	-1.4879	0.0724175	1			HOUNKPE_HOUSEKEEPING_GENES	185	0.25793	6.93123	0	0			MIKKELSEN_MCV6_HCP_WITH_H3K27ME3	47	-0.43897	-2.48304	0	0.00039334
	HALLMARK_DNA_REPAIR	28	0.295876	2.09109	0	0.0149038			HALLMARK_COMPLEMENT	34	-0.264107	-1.32862	0.155702	1			LEE_BMP2_TARGETS_DN	198	0.156574	4.12976	0	0			ZENG_GU_ICB_CONTROL_METAGENE_8_PRECICTIVE_ICB_RESPONSE	20	-0.495149	-2.11935	0.00121507	0.0380349
	HALLMARK_E2F_TARGETS	38	0.23369	1.89448	0	0.0478098			HALLMARK_KRAS_SIGNALING_DN	30	-0.224246	-1.09997	0.351197	1			REACTOME_CLASS_I_MHC_MEDIATED_ANTIGEN_PROCESSING_PRESENTATION	70	0.280101	3.4782	0	0			MIKKELSEN_MEF_HCP_WITH_H3K27ME3	74	-0.333875	-2.11288	0	0.0353433
	HALLMARK_P53_PATHWAY	41	0.20336	1.72238	0.0128205	0.0932758			HALLMARK_COAGULATION	31	-0.216517	-1.0813	0.380045	1			REACTOME_ANTIGEN_PROCESSING_UBIQUITINATION_PROTEASOME_DEGRADATION	63	0.284697	3.19701	0	0			WP_DRAVET_SYNDROME_SCN1A_A1783V_POINT_MUTATION_MODEL	16	-0.531928	-2.0934	0.00239234	0.0382017
	HALLMARK_G2M_CHECKPOINT	44	0.199426	1.71854	0.0178571	0.0757542			HALLMARK_KRAS_SIGNALING_UP	53	-0.177539	-0.99981	0.464774	1			REACTOME_NEDDYLATION	50	0.311468	2.96839	0	0			REACTOME_TRANSMISSION_ACROSS_CHEMICAL_SYNAPSES	33	-0.408421	-2.09104	0.00223714	0.0348443
	HALLMARK_INTERFERON_GAMMA_RESPONSE	51	0.150743	1.51892	0.0816327	0.174964			HALLMARK_MYOGENESIS	39	-0.184099	-0.976257	0.494015	1			BERENJENO_TRANSFORMED_BY_RHOA_UP	120	0.169836	2.82388	0	0.00107624			NABA_MATRISOME	137	-0.287325	-2.03867	0	0.0493332
	HALLMARK_OXIDATIVE_PHOSPHORYLATION	29	0.215776	1.48266	0.0747663	0.181785			HALLMARK_UV_RESPONSE_DN	31	-0.194339	-0.967782	0.507151	1			MORI_LARGE_PRE_BII_LYMPHOCYTE_UP	18	0.498626	2.66649	0	0.00150582			REACTOME_NEURONAL_SYSTEM	61	-0.33515	-2.02243	0.00208117	0.0515664
	HALLMARK_ADIPOGENESIS	35	0.182412	1.38975	0.14	0.238501			HALLMARK_MITOTIC_SPINDLE	56	-0.164237	-0.962217	0.531315	1			REACTOME_ORC1_REMOVAL_FROM_CHROMATIN	16	0.482022	2.47892	0	0.00376331			ZENG_GU_POST_ICB_METAGENE_39	22	-0.453911	-2.00513	0	0.0552036
	HALLMARK_TNFA_SIGNALING_VIA_NFKB	49	0.138594	1.35008	0.0877193	0.249955			HALLMARK_XENOBIOTIC_METABOLISM	45	-0.165931	-0.915605	0.585912	1			REACTOME_GENERIC_TRANSCRIPTION_PATHWAY	156	0.147273	2.39142	0	0.00834096			MEISSNER_NPC_HCP_WITH_H3K4ME2_AND_H3K27ME3	54	-0.344286	-1.97156	0.00104384	0.0676552
	HALLMARK_IL6_JAK_STAT3_SIGNALING	20	0.220544	1.24315	0.197674	0.362283			HALLMARK_INFLAMMATORY_RESPONSE	48	-0.139636	-0.782743	0.730564	1			YAO_TEMPORAL_RESPONSE_TO_PROGESTERONE_CLUSTER_7	16	0.472116	2.37983	0	0.00750687			NABA_MATRISOME_ASSOCIATED	105	-0.282705	-1.90405	0	0.107113
	HALLMARK_INTERFERON_ALPHA_RESPONSE	26	0.186936	1.18746	0.214286	0.415935			HALLMARK_HEME_METABOLISM	41	-0.140877	-0.772468	0.729904	1			GOLDRATH_ANTIGEN_RESPONSE	72	0.206623	2.32746	0	0.010627			SERVITJA_ISLET_HNF1A_TARGETS_UP	47	-0.338996	-1.89963	0.00320856	0.103242
	HALLMARK_HYPOXIA	42	0.124154	1.06782	0.323529	0.596099			HALLMARK_PI3K_AKT_MTOR_SIGNALING	16	-0.185721	-0.75146	0.76962	1			REACTOME_G2_M_CHECKPOINTS	29	0.32343	2.30355	0	0.0115123			HOLLERN_EMT_BREAST_TUMOR_UP	30	-0.3751	-1.8795	0.00572082	0.112543
	HALLMARK_MTORC1_SIGNALING	42	0.12463	1.06367	0.346667	0.555254			HALLMARK_CHOLESTEROL_HOMEOSTASIS	17	-0.176109	-0.722202	0.803238	1			REACTOME_CELL_CYCLE_CHECKPOINTS	53	0.232817	2.2687	0	0.0140755			NABA_ECM_REGULATORS	39	-0.34921	-1.87545	0.00219058	0.109316
	HALLMARK_FATTY_ACID_METABOLISM	20	0.172983	0.99944	0.434524	0.651934			HALLMARK_APOPTOSIS	36	-0.128442	-0.672163	0.841357	1			IVANOVA_HEMATOPOIESIS_EARLY_PROGENITOR	97	0.192283	2.26806	0	0.0130701			MIKKELSEN_NPC_HCP_WITH_H3K27ME3	51	-0.325632	-1.87046	0.00636943	0.106727
	HALLMARK_PROTEIN_SECRETION	24	0.149611	0.974284	0.440559	0.656216			HALLMARK_PEROXISOME	20	-0.152703	-0.659363	0.856106	1			REACTOME_CELLULAR_RESPONSES_TO_STIMULI	87	0.174873	2.21946	0	0.019419			MIKKELSEN_NPC_HCP_WITH_H3K4ME3_AND_H3K27ME3	49	-0.30149	-1.72353	0.0157729	0.298379
	HALLMARK_IL2_STAT5_SIGNALING	43	0.108087	0.957803	0.493507	0.653999			HALLMARK_BILE_ACID_METABOLISM	22	-0.137888	-0.609439	0.915877	1			MARKEY_RB1_ACUTE_LOF_UP	53	0.227422	2.164	0	0.0274287			NABA_CORE_MATRISOME	32	-0.342456	-1.70725	0.0264901	0.316574
	HALLMARK_UNFOLDED_PROTEIN_RESPONSE	23	0.148024	0.926822	0.543046	0.666452			HALLMARK_APICAL_JUNCTION	38	-0.111084	-0.595948	0.9129	1			REACTOME_AURKA_ACTIVATION_BY_TPX2	17	0.399163	2.1214	0	0.0319974			LIU_OVARIAN_CANCER_TUMORS_AND_XENOGRAFTS_XDGS_DN	289	-0.216018	-1.68331	0	0.353809
	HALLMARK_ANDROGEN_RESPONSE	25	0.143231	0.900892	0.596639	0.677791			HALLMARK_UV_RESPONSE_UP	29	-0.105793	-0.519479	0.951412	1			REACTOME_CELL_CYCLE	113	0.130805	2.0969	0	0.034169			NABA_SECRETED_FACTORS	46	-0.300979	-1.68297	0.021254	0.338357
	HALLMARK_SPERMATOGENESIS	23	0.14915	0.878509	0.641791	0.677301			HALLMARK_ESTROGEN_RESPONSE_EARLY	58	-0.0843904	-0.50307	0.963312	1			REACTOME_SWITCHING_OF_ORIGINS_TO_A_POST_REPLICATIVE_STATE	22	0.341546	2.07465	0.00684931	0.0363919			MEISSNER_BRAIN_HCP_WITH_H3K27ME3	28	-0.337777	-1.63945	0.0386364	0.4282
	HALLMARK_GLYCOLYSIS	40	0.101776	0.852149	0.71875	0.690661			HALLMARK_ALLOGRAFT_REJECTION	33	-0.0944421	-0.474854	0.98	0.978803			REACTOME_METABOLISM_OF_RNA	104	0.146915	2.05066	0	0.0406354			REACTOME_G_ALPHA_I_SIGNALLING_EVENTS	38	-0.312147	-1.6364	0.0303688	0.418736
	HALLMARK_ESTROGEN_RESPONSE_LATE	50	0.0924762	0.844011	0.611111	0.670504											REACTOME_REGULATION_OF_MRNA_STABILITY_BY_PROTEINS_THAT_BIND_AU_RICH_ELEMENTS	16	0.383623	2.01677	0.00510204	0.0470382			REACTOME_CLASS_A_1_RHODOPSIN_LIKE_RECEPTORS	30	-0.333934	-1.63565	0.0317101	0.403841
																	HOFFMANN_LARGE_TO_SMALL_PRE_BII_LYMPHOCYTE_UP	35	0.255436	2.00931	0.00934579	0.0472007			REACTOME_NEUROTRANSMITTER_RECEPTORS_AND_POSTSYNAPTIC_SIGNAL_TRANSMISSION	18	-0.393635	-1.62479	0.045122	0.415733
																	REACTOME_MITOTIC_PROMETAPHASE	44	0.224655	1.98038	0	0.0544723			MARTORIATI_MDM4_TARGETS_NEUROEPITHELIUM_DN	40	-0.300701	-1.61677	0.0376749	0.419524
																	YAO_TEMPORAL_RESPONSE_TO_PROGESTERONE_CLUSTER_17	24	0.323735	1.97767	0.00617284	0.0528008			LIM_MAMMARY_STEM_CELL_UP	118	-0.227309	-1.55651	0.0241449	0.581127
																	REACTOME_MITOTIC_G2_G2_M_PHASES	43	0.228558	1.97105	0	0.0531086			WP_GPCRS_NON_ODORANT	28	-0.327366	-1.54102	0.0588902	0.611762
																	REACTOME_DOWNSTREAM_TCR_SIGNALING	19	0.351003	1.96489	0.0122699	0.0523241			REACTOME_CELL_CELL_COMMUNICATION	21	-0.349041	-1.53168	0.0501166	0.622937
																	MILI_PSEUDOPODIA_HAPTOTAXIS_UP	109	0.145744	1.95771	0	0.0526346			REACTOME_GPCR_LIGAND_BINDING	37	-0.289893	-1.52151	0.059867	0.638365
																	REACTOME_TRANSCRIPTIONAL_REGULATION_BY_RUNX1	29	0.282261	1.9514	0	0.0525136			ZENG_GU_ICB_CONTROL_METAGENE_31_PRECICTIVE_ICB_RESISTANCE	43	-0.274045	-1.52144	0.0474138	0.618623
																	REACTOME_APC_C_MEDIATED_DEGRADATION_OF_CELL_CYCLE_PROTEINS	19	0.332931	1.93727	0.0111732	0.0562907			ZENG_GU_ICB_CONTROL_METAGENE_42_PRECICTIVE_ICB_RESISTANCE	35	-0.289449	-1.51557	0.0637584	0.619095
																	REACTOME_DEGRADATION_OF_BETA_CATENIN_BY_THE_DESTRUCTION_COMPLEX	17	0.356726	1.91302	0.0174419	0.0602413			YAUCH_HEDGEHOG_SIGNALING_PARACRINE_UP	28	-0.315844	-1.51221	0.0716685	0.612415
																	SCHAEFFER_PROSTATE_DEVELOPMENT_6HR_DN	99	0.135511	1.89269	0	0.0645746			WP_GPCRS_CLASS_A_RHODOPSIN_LIKE	17	-0.372636	-1.50191	0.0838471	0.629291
																	REACTOME_CELLULAR_RESPONSE_TO_CHEMICAL_STRESS	34	0.248338	1.88535	0.00961539	0.0654915			NABA_ECM_GLYCOPROTEINS	26	-0.327234	-1.50061	0.0602273	0.615599
																	REACTOME_DNA_REPLICATION	31	0.258159	1.87964	0	0.0649267			MEISSNER_NPC_HCP_WITH_H3K4ME2	98	-0.224568	-1.50041	0.0436105	0.599569
																	REACTOME_REGULATION_OF_PLK1_ACTIVITY_AT_G2_M_TRANSITION	23	0.308839	1.87938	0.00641026	0.0630171			MIKKELSEN_MEF_ICP_WITH_H3K27ME3	28	-0.314124	-1.49398	0.0615735	0.604397
																	REACTOME_ASSEMBLY_OF_THE_PRE_REPLICATIVE_COMPLEX	19	0.33189	1.87268	0.00613497	0.0626081			REACTOME_SIGNALING_BY_GPCR	86	-0.226294	-1.49049	0.05	0.60014
																	REACTOME_MYD88_INDEPENDENT_TLR4_CASCADE	20	0.326743	1.87229	0.0215054	0.060869			REACTOME_FACTORS_INVOLVED_IN_MEGAKARYOCYTE_DEVELOPMENT_AND_PLATELET_PRODUCTION	18	-0.35565	-1.47512	0.0749698	0.635978
																	WP_G1_TO_S_CELL_CYCLE_CONTROL	18	0.333958	1.85415	0.00591716	0.0658521			HOFFMANN_SMALL_PRE_BII_TO_IMMATURE_B_LYMPHOCYTE_UP	19	-0.349224	-1.47328	0.080292	0.626134
																	REACTOME_MAJOR_PATHWAY_OF_RRNA_PROCESSING_IN_THE_NUCLEOLUS_AND_CYTOSOL	28	0.260458	1.85303	0.00847458	0.0644837			HEVNER_CORTICAL_PLATE_POSTMITOTIC_NEURONS	30	-0.304127	-1.46819	0.0790068	0.62814
																	REACTOME_TRANSCRIPTIONAL_REGULATION_BY_RUNX3	18	0.346415	1.84936	0.00552486	0.0640058			RAY_TUMORIGENESIS_BY_ERBB2_CDC25A_DN	44	-0.264759	-1.46018	0.0928726	0.640796
																	REACTOME_SIGNALING_BY_THE_B_CELL_RECEPTOR_BCR	24	0.291012	1.84877	0	0.0624863			LIM_MAMMARY_LUMINAL_MATURE_DN	24	-0.317305	-1.45865	0.0858823	0.630595
																	WAKABAYASHI_ADIPOGENESIS_PPARG_RXRA_BOUND_36HR	21	0.301355	1.84549	0	0.0619644			CAIRO_LIVER_DEVELOPMENT_DN	35	-0.281054	-1.44217	0.0905077	0.669969
																	YAMAZAKI_TCEB3_TARGETS_DN	50	0.192223	1.82374	0	0.0685622			REACTOME_REGULATION_OF_INSULIN_LIKE_GROWTH_FACTOR_IGF_TRANSPORT_AND_UPTAKE_BY_INSULIN_LIKE_GROWTH_FACTOR_BINDING_PROTEINS_IGFBPS	18	-0.340002	-1.4106	0.114695	0.769286
																	REACTOME_POST_TRANSLATIONAL_PROTEIN_MODIFICATION	230	0.11161	1.82247	0	0.0674039			LAZARO_GENETIC_MOUSE_MODEL_HIGH_GRADE_LARGE_CELL_NEUROENDOCRINE_LUNG_CARCINOMA_DN	90	-0.214729	-1.40687	0.0966429	0.767425
																	REACTOME_MITOTIC_G1_PHASE_AND_G1_S_TRANSITION	29	0.2566	1.79061	0.0078125	0.0791447			WP_MYOMETRIAL_RELAXATION_AND_CONTRACTION_PATHWAYS	23	-0.306734	-1.40062	0.122235	0.774747
																	REACTOME_FATTY_ACID_METABOLISM	25	0.278652	1.77199	0.00847458	0.0851018			REACTOME_RESPONSE_TO_ELEVATED_PLATELET_CYTOSOLIC_CA2	27	-0.294893	-1.38826	0.127708	0.805251
																	REACTOME_PCP_CE_PATHWAY	15	0.356007	1.76648	0.0103627	0.0858984			BERENJENO_TRANSFORMED_BY_RHOA_DN	94	-0.205196	-1.38717	0.106707	0.793118
																	REACTOME_ADAPTIVE_IMMUNE_SYSTEM	121	0.105111	1.76162	0	0.0863015			WP_GPCRS_ODORANT	15	-0.359638	-1.38516	0.130326	0.785149
																	SANSOM_APC_TARGETS_REQUIRE_MYC	49	0.200135	1.75077	0	0.0891096			WP_CALCIUM_REGULATION_IN_CARDIAC_CELLS	25	-0.298987	-1.3776	0.12037	0.800628
																	REACTOME_ACTIVATION_OF_APC_C_AND_APC_C_CDC20_MEDIATED_DEGRADATION_OF_MITOTIC_PROTEINS	17	0.324959	1.75016	0.0114286	0.0876098			IVANOVA_HEMATOPOIESIS_STEM_CELL	43	-0.246694	-1.35997	0.122404	0.85438
																	REACTOME_DNA_REPLICATION_PRE_INITIATION	24	0.268992	1.73377	0.0115607	0.0937439			QI_PLASMACYTOMA_DN	16	-0.346922	-1.35901	0.144254	0.842244
																	REACTOME_M_PHASE	70	0.157884	1.73323	0	0.0921996			MIKKELSEN_MEF_LCP_WITH_H3K4ME3	25	-0.293627	-1.35536	0.14023	0.841433
																	GOLDRATH_HOMEOSTATIC_PROLIFERATION	23	0.278496	1.73259	0	0.0907933			REACTOME_REGULATION_OF_INSULIN_SECRETION	15	-0.349351	-1.34194	0.14625	0.87758
																	REACTOME_KEAP1_NFE2L2_PATHWAY	15	0.354585	1.72927	0.0298507	0.0904592			WP_ESC_PLURIPOTENCY_PATHWAYS	28	-0.285666	-1.33662	0.159193	0.883891
																	GALINDO_IMMUNE_RESPONSE_TO_ENTEROTOXIN	15	0.352053	1.72603	0.010582	0.0902117			ZEMEK_IMMUNE_CHECKPOINT_BLOCKADE_OVARIAN_CANCER_OVERLAP_UP	20	-0.312247	-1.33492	0.13859	0.875294
																	REACTOME_CDK_MEDIATED_PHOSPHORYLATION_AND_REMOVAL_OF_CDC6	17	0.325063	1.72564	0.00531915	0.0889564			DARWICHE_PAPILLOMA_RISK_LOW_DN	33	-0.265181	-1.33189	0.148315	0.871943
																	REACTOME_CLEC7A_DECTIN_1_SIGNALING	17	0.326448	1.69862	0.0337079	0.0992996			MIKKELSEN_MCV6_LCP_WITH_H3K4ME3	30	-0.269124	-1.32121	0.165924	0.898471
																	VANOEVELEN_MYOGENESIS_SIN3A_TARGETS	47	0.183518	1.6981	0	0.0979844			SWEET_LUNG_CANCER_KRAS_DN	94	-0.199429	-1.31602	0.135765	0.903699
																	REACTOME_PROTEIN_LOCALIZATION	16	0.325103	1.6949	0.0210526	0.0980428			TSENG_IRS1_TARGETS_DN	37	-0.244808	-1.30874	0.171961	0.917603
																	REACTOME_MITOTIC_METAPHASE_AND_ANAPHASE	46	0.18649	1.69251	0	0.0977292			CHYLA_CBFA2T3_TARGETS_UP	82	-0.202162	-1.3078	0.151639	0.906896
																	REACTOME_G1_S_TRANSITION	22	0.27924	1.68373	0.025	0.100522			REACTOME_MUSCLE_CONTRACTION	30	-0.260585	-1.27693	0.195773	1
																	REACTOME_MACROAUTOPHAGY	25	0.262998	1.67963	0.0289855	0.101142			CHEBOTAEV_GR_TARGETS_DN	30	-0.262707	-1.27454	0.197309	1
																	SANSOM_APC_TARGETS_UP	42	0.182115	1.67609	0.0196078	0.101712			HEVNER_INTERMEDIATE_ZONE_AND_UP_POSTMITOTIC_PROJECTION_NEURONS	20	-0.300209	-1.269	0.19928	1
																	GERY_CEBP_TARGETS	35	0.207218	1.67539	0.0434783	0.100736			GAUSSMANN_MLL_AF4_FUSION_TARGETS_F_UP	46	-0.227253	-1.26552	0.192758	1
																	REACTOME_CELLULAR_SENESCENCE	15	0.329498	1.66934	0.0209424	0.103239			ZEMEK_IMMUNE_CHECKPOINT_BLOCKADE_OVARIAN_CANCER_RENCA_UP	21	-0.289877	-1.26175	0.211516	1
																	IKEDA_MIR30_TARGETS_UP	27	0.243453	1.65583	0.0190476	0.108043			MORI_LARGE_PRE_BII_LYMPHOCYTE_DN	19	-0.304607	-1.26022	0.185407	1
																	REACTOME_TNFR2_NON_CANONICAL_NF_KB_PATHWAY	16	0.319067	1.64998	0.0351759	0.108726			REACTOME_INSULIN_RECEPTOR_SIGNALLING_CASCADE	15	-0.324565	-1.25996	0.200999	0.997407
																	REACTOME_SUMOYLATION	33	0.220644	1.62277	0.0363636	0.121215			REACTOME_SIGNALING_BY_VEGF	24	-0.278335	-1.25189	0.216092	1
																	JACKSON_DNMT1_TARGETS_UP	18	0.292955	1.62223	0.0157068	0.11969			BOYLAN_MULTIPLE_MYELOMA_PCA1_UP	21	-0.288768	-1.25155	0.208973	1
																	REACTOME_UB_SPECIFIC_PROCESSING_PROTEASES	27	0.240794	1.6212	0.0150376	0.118729			REACTOME_PEPTIDE_LIGAND_BINDING_RECEPTORS	19	-0.293713	-1.24775	0.214886	1
																	REACTOME_DOWNSTREAM_SIGNALING_EVENTS_OF_B_CELL_RECEPTOR_BCR	16	0.320605	1.6191	0.0324324	0.118608			REACTOME_CDC42_GTPASE_CYCLE	28	-0.262133	-1.24737	0.220838	0.991812
																	REACTOME_TOLL_LIKE_RECEPTOR_4_TLR4_CASCADE	22	0.273128	1.61652	0.0186335	0.118523			LEIN_NEURON_MARKERS	17	-0.318374	-1.24645	0.204406	0.982081
																	REACTOME_FCERI_MEDIATED_NF_KB_ACTIVATION	16	0.312779	1.61177	0.0168539	0.120097			REACTOME_DEVELOPMENTAL_BIOLOGY	63	-0.205277	-1.23237	0.219008	1
																	WP_AMINO_ACID_METABOLISM	17	0.309302	1.61089	0.0446927	0.118887			LAZARO_GENETIC_MOUSE_MODEL_HIGH_GRADE_SMALL_CELL_NEUROENDOCRINE_LUNG_CARCINOMA_DN	360	-0.1556	-1.22193	0.127	1
																	LEIN_MIDBRAIN_MARKERS	16	0.323356	1.60979	0.0338983	0.117529			LI_INDUCED_T_TO_NATURAL_KILLER_UP	58	-0.206888	-1.21876	0.25105	1
																	REACTOME_S_PHASE	33	0.208434	1.60217	0.0319149	0.120032			REACTOME_SIGNALING_BY_INSULIN_RECEPTOR	18	-0.298483	-1.21763	0.2375	1
																	REACTOME_APC_C_CDH1_MEDIATED_DEGRADATION_OF_CDC20_AND_OTHER_APC_C_CDH1_TARGETED_PROTEINS_IN_LATE_MITOSIS_EARLY_G1	15	0.315434	1.60173	0.0571429	0.118851			REACTOME_POTASSIUM_CHANNELS	22	-0.271769	-1.21675	0.222884	1
																	BURTON_ADIPOGENESIS_5	18	0.286075	1.59918	0.0397727	0.118611			CHYLA_CBFA2T3_TARGETS_DN	43	-0.224228	-1.21264	0.245902	1
																	CADWELL_ATG16L1_TARGETS_DN	21	0.252995	1.57623	0.0202703	0.130197			AFFAR_YY1_TARGETS_UP	37	-0.233818	-1.20823	0.255482	1
																	MORI_MATURE_B_LYMPHOCYTE_DN	16	0.308211	1.57056	0.040201	0.132383			MATZUK_SPERMATOZOA	16	-0.304182	-1.20394	0.246305	1
																	WUNDER_INFLAMMATORY_RESPONSE_AND_CHOLESTEROL_UP	16	0.304571	1.56588	0.039801	0.134008			SHETH_LIVER_CANCER_VS_TXNIP_LOSS_PAM1	64	-0.195322	-1.20208	0.257796	1
																	ZENG_GU_ICB_CONTROL_METAGENE_21_PRECICTIVE_ICB_RESISTANCE	32	0.210325	1.54059	0.0384615	0.148795			DURAND_STROMA_S_UP	61	-0.200781	-1.19873	0.256059	1
																	REACTOME_ACTIVATION_OF_NF_KAPPAB_IN_B_CELLS	15	0.305571	1.49601	0.0938967	0.180901			MORI_SMALL_PRE_BII_LYMPHOCYTE_UP	21	-0.278184	-1.19835	0.259479	1
																	ZHONG_SECRETOME_OF_LUNG_CANCER_AND_FIBROBLAST	25	0.224404	1.48254	0.0413223	0.189221			COATES_MACROPHAGE_M1_VS_M2_UP	23	-0.26629	-1.19445	0.269053	1
																	GRAESSMANN_RESPONSE_TO_MC_AND_DOXORUBICIN_DN	162	0.0862626	1.47673	0.2	0.192104			MIKKELSEN_IPS_ICP_WITH_H3K4ME3_AND_H327ME3	21	-0.278891	-1.18603	0.268293	1
																	BURTON_ADIPOGENESIS_3	24	0.227171	1.47135	0.0896552	0.195032			GAUSSMANN_MLL_AF4_FUSION_TARGETS_G_UP	43	-0.218697	-1.18584	0.266015	1
																	REACTOME_MYD88_MAL_TIRAP_CASCADE_INITIATED_ON_PLASMA_MEMBRANE	15	0.306794	1.46816	0.0772947	0.195885			YAUCH_HEDGEHOG_SIGNALING_PARACRINE_DN	48	-0.211036	-1.18211	0.270327	1
																	REACTOME_TOLL_LIKE_RECEPTOR_9_TLR9_CASCADE	18	0.26599	1.46673	0.08125	0.195025			LEIN_CHOROID_PLEXUS_MARKERS	16	-0.296355	-1.17964	0.259724	1
																	BOYLAN_MULTIPLE_MYELOMA_D_DN	16	0.29273	1.46574	0.0705882	0.193545			JECHLINGER_EPITHELIAL_TO_MESENCHYMAL_TRANSITION_DN	18	-0.282916	-1.17485	0.26683	1
																	REACTOME_ANCHORING_OF_THE_BASAL_BODY_TO_THE_PLASMA_MEMBRANE	22	0.239351	1.462	0.0740741	0.194351			ZENG_GU_ICB_CONTROL_METAGENE_44_PRECICTIVE_ICB_RESPONSE	35	-0.228447	-1.17339	0.282051	1
																	YAO_TEMPORAL_RESPONSE_TO_PROGESTERONE_CLUSTER_13	31	0.192352	1.45956	0.0555556	0.194847			STARK_PREFRONTAL_CORTEX_22Q11_DELETION_UP	46	-0.208827	-1.17294	0.271658	1
																	LAZARO_GENETIC_MOUSE_MODEL_HIGH_GRADE_LARGE_CELL_NEUROENDOCRINE_LUNG_CARCINOMA_UP	85	0.120071	1.45042	0.0869565	0.200015			IVANOVA_HEMATOPOIESIS_STEM_CELL_LONG_TERM	61	-0.198461	-1.1699	0.288703	1
																	REACTOME_RUNX1_REGULATES_TRANSCRIPTION_OF_GENES_INVOLVED_IN_DIFFERENTIATION_OF_HSCS	15	0.295176	1.44542	0.085	0.202733			REACTOME_EXTRACELLULAR_MATRIX_ORGANIZATION	43	-0.215665	-1.16084	0.302376	1
																	REACTOME_RECRUITMENT_OF_NUMA_TO_MITOTIC_CENTROSOMES	24	0.229733	1.43061	0.100775	0.213619			ZHENG_GLIOBLASTOMA_PLASTICITY_DN	16	-0.296836	-1.15884	0.272611	1
																	REACTOME_UCH_PROTEINASES	15	0.286975	1.4282	0.0940594	0.213697			HEVNER_CORTICAL_PLATE_POSTMITOTIC_PROJECTION_NEURONS	32	-0.227816	-1.15576	0.303269	1
																	PAL_PRMT5_TARGETS_UP	40	0.178008	1.42611	0.0652174	0.213923			MEISSNER_NPC_HCP_WITH_H3K4ME3_AND_H3K27ME3	32	-0.229603	-1.15044	0.304591	1
																	WAKABAYASHI_ADIPOGENESIS_PPARG_RXRA_BOUND_8D	185	0.0926606	1.4243	0	0.213559			ZENG_GU_ICB_CONTROL_METAGENE_14_PRECICTIVE_ICB_RESPONSE	33	-0.226752	-1.14864	0.314031	1
																	PANGAS_TUMOR_SUPPRESSION_BY_SMAD1_AND_SMAD5_DN	34	0.192074	1.42016	0.0487805	0.215688			PLASARI_TGFB1_TARGETS_10HR_UP	47	-0.202986	-1.14854	0.296925	1
																	BYSTRYKH_HEMATOPOIESIS_STEM_CELL_AND_BRAIN_QTL_TRANS	32	0.193455	1.41566	0.0869565	0.217923			HEVNER_CORTEX_BASAL_INTERMEDIATE_PROGENITOR_CELLS	16	-0.282153	-1.1429	0.302096	1
																	ZENG_GU_POST_ICB_METAGENE_31	34	0.191618	1.4089	0.0631579	0.222857			REACTOME_HEMOSTASIS	84	-0.176841	-1.14111	0.286877	1
																	FOSTER_TOLERANT_MACROPHAGE_UP	45	0.160643	1.39421	0.0862069	0.23588			MORI_SMALL_PRE_BII_LYMPHOCYTE_DN	18	-0.272006	-1.13465	0.303507	1
																	PASQUALUCCI_LYMPHOMA_BY_GC_STAGE_DN	37	0.176605	1.39128	0.0897436	0.236768			WP_NEURAL_CREST_DIFFERENTIATION	22	-0.255935	-1.13422	0.311611	1
																	REACTOME_CYTOKINE_SIGNALING_IN_IMMUNE_SYSTEM	70	0.124373	1.38524	0.0810811	0.240916			REACTOME_INTEGRATION_OF_ENERGY_METABOLISM	18	-0.277702	-1.13147	0.323786	1
																	MONNIER_POSTRADIATION_TUMOR_ESCAPE_UP	77	0.121527	1.38432	0.0857143	0.239668			WP_PURINE_METABOLISM	36	-0.217169	-1.12691	0.338798	1
																	GRAESSMANN_APOPTOSIS_BY_DOXORUBICIN_UP	241	0.054322	1.38165	0	0.240032			DARWICHE_PAPILLOMA_RISK_HIGH_UP	18	-0.273279	-1.12641	0.307416	1
																	WP_OXIDATIVE_STRESS_AND_REDOX_PATHWAY	18	0.247569	1.37335	0.10828	0.246448			REACTOME_L1CAM_INTERACTIONS	15	-0.293924	-1.12416	0.335373	1
																	SANSOM_APC_TARGETS	70	0.131359	1.37104	0.1	0.246121			IWANAGA_CARCINOGENESIS_BY_KRAS_PTEN_DN	80	-0.173277	-1.1167	0.328205	1
																	MORI_IMMATURE_B_LYMPHOCYTE_DN	22	0.227329	1.36967	0.0882353	0.245306			DARWICHE_SQUAMOUS_CELL_CARCINOMA_DN	36	-0.218402	-1.11034	0.353007	1
																	REACTOME_DEUBIQUITINATION	46	0.151765	1.36239	0.123077	0.25052			TSENG_IRS1_TARGETS_UP	24	-0.239655	-1.08629	0.352459	1
																	REACTOME_REGULATION_OF_HSF1_MEDIATED_HEAT_SHOCK_RESPONSE	16	0.260996	1.36158	0.109005	0.248973			REACTOME_RAC1_GTPASE_CYCLE	46	-0.19631	-1.08127	0.381915	1
																	REACTOME_CYCLIN_A_CDK2_ASSOCIATED_EVENTS_AT_S_PHASE_ENTRY	15	0.279587	1.358	0.110577	0.250545			SCHAEFFER_PROSTATE_DEVELOPMENT_12HR_UP	25	-0.232211	-1.07546	0.37907	1
																	STARK_PREFRONTAL_CORTEX_22Q11_DELETION_DN	99	0.109214	1.35656	0.117647	0.250106			LEE_TARGETS_OF_PTCH1_AND_SUFU_DN	16	-0.271658	-1.07503	0.373434	1
																	LIM_MAMMARY_STEM_CELL_DN	89	0.111732	1.35054	0.133333	0.253862			REACTOME_G_ALPHA_Q_SIGNALLING_EVENTS	32	-0.212143	-1.074	0.384529	1
																	YAO_TEMPORAL_RESPONSE_TO_PROGESTERONE_CLUSTER_14	26	0.208379	1.34829	0.119403	0.254057			REACTOME_NERVOUS_SYSTEM_DEVELOPMENT	40	-0.200338	-1.07176	0.383167	1
																	REACTOME_SEPARATION_OF_SISTER_CHROMATIDS	39	0.165208	1.34676	0.120879	0.253116			ZHENG_FOXP3_TARGETS_IN_THYMUS_UP	57	-0.180213	-1.06773	0.394351	1
																	BURTON_ADIPOGENESIS_6	42	0.154255	1.34124	0.105263	0.257017			BRUINS_UVC_RESPONSE_VIA_TP53_GROUP_D	56	-0.18127	-1.06726	0.400419	1
																	REACTOME_INTERFERON_SIGNALING	20	0.240816	1.33532	0.140244	0.260486			IWANAGA_CARCINOGENESIS_BY_KRAS_DN	28	-0.21783	-1.065	0.39842	1
																	RIZ_ERYTHROID_DIFFERENTIATION	17	0.239544	1.3298	0.135135	0.264287			KATSANOU_ELAVL1_TARGETS_DN	30	-0.210082	-1.05563	0.3916	1
																	WP_METAPATHWAY_BIOTRANSFORMATION	20	0.231339	1.32637	0.155405	0.266413			BRUINS_UVC_RESPONSE_VIA_TP53_GROUP_C	22	-0.241014	-1.05527	0.38985	1
																	REACTOME_BETA_CATENIN_INDEPENDENT_WNT_SIGNALING	22	0.2119	1.32602	0.108696	0.264747			BERENJENO_ROCK_SIGNALING_NOT_VIA_RHOA_DN	15	-0.267314	-1.04758	0.42	1
																	REACTOME_TOLL_LIKE_RECEPTOR_CASCADES	26	0.205744	1.32157	0.133333	0.267161			KIM_GLIS2_TARGETS_UP	20	-0.246005	-1.0445	0.406699	1
																	LIN_NPAS4_TARGETS_UP	31	0.187971	1.3204	0.0873786	0.266528			RAO_BOUND_BY_SALL4_ISOFORM_A	41	-0.191245	-1.04259	0.415515	1
																	LEIN_MEDULLA_MARKERS	20	0.227051	1.31637	0.160256	0.268283			FOSTER_KDM1A_TARGETS_UP	43	-0.192209	-1.04181	0.415418	1
																	HEVNER_CORTEX_RADIAL_GLIA_PROGENITORS	97	0.0934521	1.31588	0.1	0.266843			REACTOME_TRANSCRIPTIONAL_REGULATION_BY_TP53	49	-0.184512	-1.04003	0.43871	1
																	REACTOME_THE_ROLE_OF_GTSE1_IN_G2_M_PROGRESSION_AFTER_G2_CHECKPOINT	16	0.248753	1.31282	0.137566	0.268297			BRUINS_UVC_RESPONSE_VIA_TP53_GROUP_A	177	-0.141569	-1.03935	0.417417	1
																	ZENG_GU_POST_ICB_METAGENE_41	51	0.133713	1.30305	0.101695	0.277701			LEE_AGING_NEOCORTEX_UP	19	-0.244928	-1.03799	0.417983	1
																	CHIARADONNA_NEOPLASTIC_TRANSFORMATION_KRAS_UP	37	0.158561	1.29085	0.129412	0.289766			LE_EGR2_TARGETS_UP	22	-0.235273	-1.035	0.416765	1
																	MORI_PRE_BI_LYMPHOCYTE_UP	17	0.237333	1.28479	0.173077	0.294664			HUMMERICH_SKIN_CANCER_PROGRESSION_UP	19	-0.245018	-1.03101	0.441463	1
																	MILI_PSEUDOPODIA_HAPTOTAXIS_DN	151	0.0943778	1.28379	0	0.293567			QI_PLASMACYTOMA_UP	53	-0.176089	-1.02587	0.449735	1
																	REACTOME_TCR_SIGNALING	22	0.210401	1.27184	0.164557	0.306535			MA_RAT_AGING_UP	19	-0.24535	-1.02391	0.445741	1
																	GRAESSMANN_APOPTOSIS_BY_SERUM_DEPRIVATION_UP	124	0.0793942	1.26282	0.285714	0.315309			HUMMERICH_SKIN_CANCER_PROGRESSION_DN	16	-0.262102	-1.02384	0.430925	1
																	FOSTER_KDM1A_TARGETS_DN	33	0.162142	1.25002	0.201754	0.32858			REACTOME_RHOA_GTPASE_CYCLE	37	-0.198053	-1.02298	0.447253	1
																	GOTZMANN_EPITHELIAL_TO_MESENCHYMAL_TRANSITION_DN	42	0.145189	1.24512	0.142857	0.333354			MCBRYAN_PUBERTAL_BREAST_5_6WK_DN	33	-0.202859	-1.0229	0.440449	1
																	INGRAM_SHH_TARGETS_UP	21	0.210196	1.22844	0.225166	0.353353			KATSANOU_ELAVL1_TARGETS_UP	37	-0.195074	-1.01808	0.450549	1
																	WAKABAYASHI_ADIPOGENESIS_PPARG_RXRA_BOUND_WITH_H4K20ME1_MARK	33	0.16552	1.21534	0.234234	0.368517			REACTOME_COPI_DEPENDENT_GOLGI_TO_ER_RETROGRADE_TRAFFIC	16	-0.253869	-1.01127	0.444872	1
																	REACTOME_BIOLOGICAL_OXIDATIONS	19	0.21887	1.21307	0.195804	0.368628			TORCHIA_TARGETS_OF_EWSR1_FLI1_FUSION_DN	84	-0.157652	-1.00408	0.48934	1
																	REACTOME_MAPK6_MAPK4_SIGNALING	16	0.234853	1.1918	0.234043	0.397743			MIKKELSEN_IPS_LCP_WITH_H3K4ME3	24	-0.218735	-1.00075	0.459649	1
																	REACTOME_PROGRAMMED_CELL_DEATH	21	0.207143	1.18947	0.198676	0.398586			GOTZMANN_EPITHELIAL_TO_MESENCHYMAL_TRANSITION_UP	20	-0.233741	-0.997531	0.467548	1
																	LEE_TARGETS_OF_PTCH1_AND_SUFU_UP	16	0.229467	1.18624	0.217617	0.400734			IVANOVA_HEMATOPOIESIS_MATURE_CELL	67	-0.161243	-0.995136	0.496395	1
																	SANSOM_APC_MYC_TARGETS	54	0.120768	1.18279	0.172414	0.403084			REACTOME_FCGAMMA_RECEPTOR_FCGR_DEPENDENT_PHAGOCYTOSIS	17	-0.24451	-0.993948	0.457967	1
																	KARLSSON_TGFB1_TARGETS_DN	46	0.135232	1.16527	0.292308	0.427999			MEISSNER_NPC_HCP_WITH_H3_UNMETHYLATED	87	-0.153325	-0.992045	0.492886	1
																	WP_EGFR1_SIGNALING_PATHWAY	39	0.133301	1.16407	0.211268	0.426787			MCBRYAN_PUBERTAL_TGFB1_TARGETS_UP	50	-0.177464	-0.990822	0.481363	1
																	REACTOME_REGULATION_OF_TP53_ACTIVITY	22	0.191045	1.16109	0.263804	0.428096			BOYLAN_MULTIPLE_MYELOMA_C_D_DN	59	-0.163252	-0.984551	0.490094	1
																	MILI_PSEUDOPODIA_CHEMOTAXIS_DN	104	0.0828292	1.15187	0.272727	0.439908			ZENG_GU_POST_ICB_METAGENE_22	28	-0.207307	-0.983309	0.477778	1
																	REACTOME_TRANSLATION	27	0.178758	1.14618	0.263566	0.447132			REACTOME_GLYCOSAMINOGLYCAN_METABOLISM	24	-0.216982	-0.981365	0.480682	1
																	REACTOME_SIGNALING_BY_INTERLEUKINS	47	0.129424	1.13546	0.339623	0.46217			REACTOME_PLATELET_ACTIVATION_SIGNALING_AND_AGGREGATION	55	-0.167648	-0.981257	0.484211	1
																	BROWN_MYELOID_CELL_DEVELOPMENT_DN	26	0.174415	1.13108	0.272727	0.466939			MARTINEZ_RB1_AND_TP53_TARGETS_DN	136	-0.138844	-0.981113	0.520121	1
																	WP_IL_3_SIGNALING_PATHWAY	18	0.208447	1.1177	0.269231	0.487121			REACTOME_DNA_DOUBLE_STRAND_BREAK_REPAIR	25	-0.212084	-0.978173	0.5	1
																	WP_COMPREHENSIVE_IL_17A_SIGNALING	20	0.188204	1.11722	0.283784	0.484765			GAUSSMANN_MLL_AF4_FUSION_TARGETS_C_UP	33	-0.193451	-0.977993	0.485556	1
																	REACTOME_FC_EPSILON_RECEPTOR_FCERI_SIGNALING	24	0.178351	1.10735	0.321678	0.498711			BRUNO_HEMATOPOIESIS	17	-0.235082	-0.970253	0.52381	1
																	REACTOME_METABOLISM_OF_LIPIDS	98	0.0827443	1.10591	0.222222	0.4979			DURAND_STROMA_NS_UP	39	-0.182713	-0.967536	0.510965	1
																	BROWN_MYELOID_CELL_DEVELOPMENT_UP	35	0.138763	1.09832	0.30303	0.508305			ZENG_GU_ICB_CONTROL_METAGENE_19_PRECICTIVE_ICB_RESPONSE	37	-0.184273	-0.962368	0.518889	1
																	IVANOVA_HEMATOPOIESIS_INTERMEDIATE_PROGENITOR	31	0.153983	1.09647	0.325397	0.508033			WP_CHEMOKINE_SIGNALING_PATHWAY	38	-0.182305	-0.96127	0.509912	1
																	LI_INDUCED_T_TO_NATURAL_KILLER_DN	26	0.166988	1.08325	0.28125	0.529241			MARTINEZ_RB1_TARGETS_DN	115	-0.141923	-0.956838	0.559919	1
																	REACTOME_CARGO_RECOGNITION_FOR_CLATHRIN_MEDIATED_ENDOCYTOSIS	22	0.182947	1.08104	0.33125	0.5297			GAVIN_FOXP3_TARGETS_CLUSTER_P4	32	-0.192458	-0.954894	0.535165	1
																	REACTOME_PROCESSING_OF_CAPPED_INTRON_CONTAINING_PRE_MRNA	47	0.122353	1.07822	0.28125	0.531151			YAO_TEMPORAL_RESPONSE_TO_PROGESTERONE_CLUSTER_9	15	-0.246024	-0.953324	0.514563	1
																	REACTOME_ANTIVIRAL_MECHANISM_BY_IFN_STIMULATED_GENES	15	0.218294	1.07713	0.295775	0.529865			HOLLERN_SQUAMOUS_BREAST_TUMOR	24	-0.211352	-0.951463	0.524146	1
																	REACTOME_MRNA_SPLICING	33	0.146346	1.06945	0.33945	0.540024			REACTOME_NEGATIVE_REGULATION_OF_THE_PI3K_AKT_NETWORK	24	-0.207514	-0.95115	0.521077	1
																	REACTOME_CELL_SURFACE_INTERACTIONS_AT_THE_VASCULAR_WALL	16	0.205202	1.06822	0.340541	0.538953			ZAMORA_NOS2_TARGETS_DN	19	-0.224589	-0.951119	0.519002	1
																	REACTOME_REGULATION_OF_TP53_ACTIVITY_THROUGH_PHOSPHORYLATION	15	0.210881	1.06353	0.299517	0.543152			SERVITJA_ISLET_HNF1A_TARGETS_DN	24	-0.203989	-0.943827	0.523699	1
																	REACTOME_TRANS_GOLGI_NETWORK_VESICLE_BUDDING	15	0.211465	1.05699	0.352632	0.551231			REACTOME_MHC_CLASS_II_ANTIGEN_PRESENTATION	16	-0.238034	-0.940775	0.507841	1
																	REACTOME_APOPTOSIS	16	0.206859	1.0541	0.366337	0.553281			REACTOME_METABOLISM_OF_CARBOHYDRATES	48	-0.16591	-0.939376	0.545552	1
																	REACTOME_INTERLEUKIN_1_FAMILY_SIGNALING	24	0.166986	1.05352	0.358108	0.5511			REACTOME_G_ALPHA_S_SIGNALLING_EVENTS	15	-0.241252	-0.934187	0.551553	1
																	RASHI_RESPONSE_TO_IONIZING_RADIATION_5	24	0.166031	1.04991	0.38255	0.554133			DARWICHE_SKIN_TUMOR_PROMOTER_DN	37	-0.175935	-0.932122	0.557987	1
																	REACTOME_RESOLUTION_OF_SISTER_CHROMATID_COHESION	26	0.16241	1.04871	0.347518	0.552859			REACTOME_PTEN_REGULATION	26	-0.199015	-0.928703	0.554273	1
																	RASHI_RESPONSE_TO_IONIZING_RADIATION_2	37	0.136589	1.04748	0.439024	0.5518			MATSUDA_NATURAL_KILLER_DIFFERENTIATION	106	-0.13659	-0.928654	0.560484	1
																	STEARMAN_LUNG_CANCER_EARLY_VS_LATE_UP	31	0.142864	1.04477	0.361905	0.553879			MARTINEZ_TP53_TARGETS_DN	138	-0.130709	-0.928359	0.594784	1
																	REACTOME_RNA_POLYMERASE_II_PRE_TRANSCRIPTION_EVENTS	17	0.195121	1.04198	0.393443	0.556023			YAO_TEMPORAL_RESPONSE_TO_PROGESTERONE_CLUSTER_0	27	-0.194155	-0.927361	0.550448	1
																	RAMALHO_STEMNESS_UP	48	0.113504	1.03825	0.358491	0.55963			CASTELLANO_NRAS_TARGETS_UP	15	-0.239849	-0.924034	0.571975	1
																	WP_DELTA_NOTCH_SIGNALING_PATHWAY	20	0.176486	1.03482	0.398844	0.563082			DAWSON_METHYLATED_IN_LYMPHOMA_TCL1	20	-0.216616	-0.91769	0.574163	1
																	REACTOME_TRANSPORT_OF_INORGANIC_CATIONS_ANIONS_AND_AMINO_ACIDS_OLIGOPEPTIDES	15	0.207511	1.03203	0.407609	0.565135			MCBRYAN_PUBERTAL_BREAST_4_5WK_DN	28	-0.193296	-0.917185	0.565909	1
																	WANG_TUMOR_INVASIVENESS_UP	57	0.101136	1.02278	0.489796	0.579294			BOYLAN_MULTIPLE_MYELOMA_C_DN	17	-0.223381	-0.915405	0.552109	1
																	BAKKER_FOXO3_TARGETS_DN	31	0.140287	1.02124	0.37037	0.5788			REACTOME_CELL_JUNCTION_ORGANIZATION	16	-0.228823	-0.912266	0.539855	1
																	GAVIN_FOXP3_TARGETS_CLUSTER_T7	23	0.167675	1.02118	0.438462	0.575595			DURCHDEWALD_SKIN_CARCINOGENESIS_DN	66	-0.148822	-0.909497	0.601233	1
																	GOBERT_OLIGODENDROCYTE_DIFFERENTIATION_UP	123	0.0667336	1.01455	0.714286	0.584412			WP_MICRORNAS_IN_CARDIOMYOCYTE_HYPERTROPHY	17	-0.22614	-0.907791	0.586877	1
																	QI_HYPOXIA	34	0.13328	1.00886	0.466667	0.591726			REACTOME_RHO_GTPASE_CYCLE	94	-0.136738	-0.90536	0.609929	1
																	REACTOME_SIGNALING_BY_TGF_BETA_RECEPTOR_COMPLEX	24	0.160198	0.997868	0.408451	0.609933			WANG_TUMOR_INVASIVENESS_DN	48	-0.1595	-0.902835	0.576433	1
																	REACTOME_HEDGEHOG_ON_STATE	19	0.180261	0.986638	0.432432	0.627295			SCHAEFFER_PROSTATE_DEVELOPMENT_48HR_UP	113	-0.132433	-0.902501	0.635448	1
																	ZHANG_BREAST_CANCER_PROGENITORS_UP	108	0.0740725	0.986345	0.333333	0.624417			REACTOME_MAPK_FAMILY_SIGNALING_CASCADES	57	-0.153176	-0.901145	0.623825	1
																	SCHAEFFER_PROSTATE_DEVELOPMENT_6HR_UP	35	0.124413	0.984509	0.433628	0.624513			DARWICHE_PAPILLOMA_RISK_HIGH_DN	38	-0.169427	-0.900389	0.582694	1
																	CAIRO_LIVER_DEVELOPMENT_UP	42	0.115515	0.981896	0.44	0.626012			MIKKELSEN_ES_ICP_WITH_H3K4ME3	145	-0.124969	-0.900243	0.624121	1
																	YAO_TEMPORAL_RESPONSE_TO_PROGESTERONE_CLUSTER_11	18	0.176224	0.968083	0.477011	0.64986			REACTOME_RAC3_GTPASE_CYCLE	23	-0.199335	-0.899304	0.59324	1
																	REACTOME_SUMOYLATION_OF_DNA_DAMAGE_RESPONSE_AND_REPAIR_PROTEINS	18	0.174894	0.967644	0.485207	0.647266			WP_ADIPOGENESIS_GENES	29	-0.185025	-0.896113	0.581609	1
																	REACTOME_TRANSCRIPTION_COUPLED_NUCLEOTIDE_EXCISION_REPAIR_TC_NER	20	0.167045	0.96393	0.506098	0.650702			MCBRYAN_PUBERTAL_BREAST_4_5WK_UP	71	-0.143603	-0.895337	0.616255	1
																	REACTOME_AMPLIFICATION_OF_SIGNAL_FROM_THE_KINETOCHORES	18	0.178733	0.960452	0.420118	0.65387			SHETH_LIVER_CANCER_VS_TXNIP_LOSS_PAM3	17	-0.215697	-0.894148	0.565693	1
																	BRACHAT_RESPONSE_TO_CAMPTOTHECIN_DN	19	0.168542	0.954474	0.522222	0.66202			GROSS_HYPOXIA_VIA_HIF1A_DN	27	-0.187153	-0.891934	0.577803	1
																	WP_IL_2_SIGNALING_PATHWAY	22	0.160564	0.952605	0.5	0.662024			REACTOME_STIMULI_SENSING_CHANNELS	17	-0.219152	-0.886689	0.591889	1
																	LANDIS_BREAST_CANCER_PROGRESSION_UP	18	0.172754	0.952063	0.523077	0.659465			BOYLAN_MULTIPLE_MYELOMA_PCA3_UP	19	-0.209971	-0.885306	0.625745	1
																	REACTOME_C_TYPE_LECTIN_RECEPTORS_CLRS	20	0.178147	0.946094	0.471264	0.666472			CHIARADONNA_NEOPLASTIC_TRANSFORMATION_KRAS_DN	30	-0.179528	-0.881937	0.59396	1
																	GROSS_HYPOXIA_VIA_ELK3_AND_HIF1A_DN	23	0.160061	0.942692	0.472868	0.669182			TORCHIA_TARGETS_OF_EWSR1_FLI1_FUSION_UP	58	-0.150068	-0.879295	0.62605	1
																	REACTOME_CHROMATIN_MODIFYING_ENZYMES	21	0.157887	0.938427	0.52349	0.674112			SHETH_LIVER_CANCER_VS_TXNIP_LOSS_PAM2	41	-0.16273	-0.879292	0.606028	1
																	REACTOME_NUCLEOTIDE_EXCISION_REPAIR	25	0.149128	0.935182	0.570312	0.676503			CUI_TCF21_TARGETS_2_UP	89	-0.135915	-0.877617	0.650761	1
																	IGLESIAS_E2F_TARGETS_UP	27	0.134838	0.92595	0.48	0.689305			REACTOME_SIGNALING_BY_RHO_GTPASES_MIRO_GTPASES_AND_RHOBTB3	134	-0.124766	-0.874914	0.684794	1
																	REACTOME_ABC_FAMILY_PROTEINS_MEDIATED_TRANSPORT	20	0.159022	0.919742	0.584507	0.698225			BURTON_ADIPOGENESIS_2	21	-0.199172	-0.874371	0.614929	1
																	REACTOME_TCF_DEPENDENT_SIGNALING_IN_RESPONSE_TO_WNT	36	0.114222	0.917086	0.552632	0.7003			REACTOME_ESR_MEDIATED_SIGNALING	28	-0.181113	-0.874036	0.611561	1
																	REACTOME_MITOTIC_SPINDLE_CHECKPOINT	23	0.147157	0.911419	0.603175	0.708001			KUMAR_TARGETS_OF_MLL_AF9_FUSION	76	-0.13662	-0.87243	0.640737	1
																	BRUINS_UVC_RESPONSE_MIDDLE	25	0.14358	0.911002	0.577778	0.70532			GAVIN_FOXP3_TARGETS_CLUSTER_P3	36	-0.169828	-0.869435	0.641676	1
																	REACTOME_CHROMOSOME_MAINTENANCE	16	0.1829	0.909193	0.549451	0.705482			GAVIN_FOXP3_TARGETS_CLUSTER_P7	24	-0.19152	-0.867405	0.635641	1
																	WP_KIT_RECEPTOR_SIGNALING_PATHWAY	16	0.179323	0.90741	0.58011	0.705305			REACTOME_METABOLISM_OF_STEROIDS	17	-0.214807	-0.86733	0.611922	1
																	SWEET_LUNG_CANCER_KRAS_UP	98	0.0695875	0.899102	0.538462	0.717658			BURTON_ADIPOGENESIS_9	22	-0.195214	-0.866406	0.623239	1
Supplementary Table. 1. GSEA analysis for overlapping genes from integrated HMGA1 ChIP-seq and RNA-seq analysis Target pathway are differentially regulated by HMGA1 in DAMI cells. All the statistics were calculated by GSEA program.																	REACTOME_GLOBAL_GENOME_NUCLEOTIDE_EXCISION_REPAIR_GG_NER	18	0.157527	0.886211	0.638298	0.739443			ZENG_GU_ICB_CONTROL_METAGENE_25_PRECICTIVE_ICB_RESPONSE	27	-0.18351	-0.865425	0.623025	1
																	CHANGOLKAR_H2AFY_TARGETS_UP	16	0.173326	0.88399	0.613065	0.739946			MARTORIATI_MDM4_TARGETS_NEUROEPITHELIUM_UP	35	-0.169416	-0.864632	0.635769	1
																	GRAESSMANN_RESPONSE_TO_MC_AND_SERUM_DEPRIVATION_UP	54	0.088688	0.882271	0.636364	0.739733			CHEN_METABOLIC_SYNDROM_NETWORK	264	-0.111542	-0.863862	0.712	1
																	DARWICHE_PAPILLOMA_RISK_LOW_UP	23	0.143784	0.87658	0.588653	0.746192			REACTOME_GOLGI_TO_ER_RETROGRADE_TRANSPORT	19	-0.205516	-0.86242	0.644336	1
																	GROSS_HYPOXIA_VIA_ELK3_UP	44	0.098859	0.876154	0.625	0.743415			REACTOME_SIGNALING_BY_RECEPTOR_TYROSINE_KINASES	75	-0.137742	-0.861783	0.652263	1
																	REACTOME_ASPARAGINE_N_LINKED_GLYCOSYLATION	38	0.105854	0.869233	0.670732	0.753876			WP_MECHANISMS_ASSOCIATED_WITH_PLURIPOTENCY	63	-0.140455	-0.85935	0.647739	1
																	NEMETH_INFLAMMATORY_RESPONSE_LPS_UP	20	0.150769	0.867482	0.638037	0.753238			REACTOME_NEUTROPHIL_DEGRANULATION	82	-0.135495	-0.858745	0.677254	1
																	MORI_PRE_BI_LYMPHOCYTE_DN	21	0.144862	0.86722	0.630573	0.750105			LIM_MAMMARY_LUMINAL_MATURE_UP	29	-0.175889	-0.855861	0.657596	1
																	REACTOME_MEMBRANE_TRAFFICKING	101	0.0614965	0.852884	0.538462	0.772608			HOLLERN_EMT_BREAST_TUMOR_DN	34	-0.164921	-0.849716	0.653846	1
																	REACTOME_DEATH_RECEPTOR_SIGNALING	33	0.116223	0.840991	0.670103	0.791893			PANGAS_TUMOR_SUPPRESSION_BY_SMAD1_AND_SMAD5_UP	32	-0.172033	-0.847336	0.652715	1
																	BAKKER_FOXO3_TARGETS_UP	19	0.153476	0.838226	0.676301	0.7934			MCMURRAY_TP53_HRAS_COOPERATION_RESPONSE_DN	21	-0.194984	-0.845379	0.662275	1
																	MORI_EMU_MYC_LYMPHOMA_BY_ONSET_TIME_UP	24	0.130903	0.82825	0.674242	0.808093			BOYLAN_MULTIPLE_MYELOMA_C_D_UP	29	-0.176727	-0.845189	0.651775	1
																	COATES_MACROPHAGE_M1_VS_M2_DN	18	0.149199	0.823034	0.71519	0.8138			REACTOME_SIGNALING_BY_FGFR	20	-0.195443	-0.841572	0.660123	1
																	REACTOME_NUCLEAR_ENVELOPE_NE_REASSEMBLY	15	0.157076	0.821099	0.737624	0.813617			PASQUALUCCI_LYMPHOMA_BY_GC_STAGE_UP	78	-0.131907	-0.836724	0.689162	1
																	REACTOME_ER_TO_GOLGI_ANTEROGRADE_TRANSPORT	17	0.158756	0.819036	0.7	0.813585			REACTOME_SIGNALING_BY_NUCLEAR_RECEPTORS	37	-0.163233	-0.836104	0.667394	1
																	KARLSSON_TGFB1_TARGETS_UP	33	0.110622	0.817629	0.700855	0.81194			MCBRYAN_PUBERTAL_BREAST_6_7WK_UP	38	-0.157535	-0.834514	0.665939	1
																	BURTON_ADIPOGENESIS_8	15	0.162918	0.813786	0.66	0.815071			MCBRYAN_PUBERTAL_BREAST_3_4WK_UP	53	-0.144007	-0.825714	0.703975	1
																	REACTOME_SUMOYLATION_OF_CHROMATIN_ORGANIZATION_PROTEINS	15	0.166705	0.811496	0.706897	0.815084			REACTOME_RHO_GTPASE_EFFECTORS	45	-0.14678	-0.822917	0.677695	1
																	BREDEMEYER_RAG_SIGNALING_NOT_VIA_ATM_UP	18	0.143822	0.794746	0.756614	0.839951			REACTOME_METABOLISM_OF_WATER_SOLUBLE_VITAMINS_AND_COFACTORS	20	-0.195576	-0.821507	0.688757	1
																	GOLDRATH_IMMUNE_MEMORY	19	0.139651	0.791303	0.74269	0.841764			PLASARI_TGFB1_TARGETS_10HR_DN	69	-0.131831	-0.820441	0.701554	1
																	REACTOME_PHOSPHOLIPID_METABOLISM	40	0.0908259	0.787742	0.773585	0.843328			NABA_ECM_AFFILIATED	20	-0.192309	-0.81611	0.701314	1
																	REACTOME_METABOLISM_OF_VITAMINS_AND_COFACTORS	29	0.115282	0.785376	0.764228	0.843302			SCHAEFFER_PROSTATE_DEVELOPMENT_48HR_DN	93	-0.123162	-0.811057	0.733536	1
																	YAO_TEMPORAL_RESPONSE_TO_PROGESTERONE_CLUSTER_6	17	0.149561	0.772403	0.778802	0.860746			VANASSE_BCL2_TARGETS_DN	22	-0.180883	-0.802876	0.707904	1
																	REACTOME_RAB_REGULATION_OF_TRAFFICKING	20	0.134875	0.762952	0.812121	0.871933			REACTOME_ION_CHANNEL_TRANSPORT	26	-0.17285	-0.796305	0.706497	1
																	GRAESSMANN_RESPONSE_TO_MC_AND_SERUM_DEPRIVATION_DN	19	0.134669	0.75735	0.807692	0.876792			PASINI_SUZ12_TARGETS_UP	19	-0.18722	-0.790831	0.712575	1
																	MIKKELSEN_NPC_ICP_WITH_H3K4ME3	105	0.0625127	0.755631	0.7	0.875882			REACTOME_CARDIAC_CONDUCTION	19	-0.189161	-0.785107	0.721292	1
																	REACTOME_ORGANELLE_BIOGENESIS_AND_MAINTENANCE	43	0.0890637	0.751862	0.792683	0.878161			GRAESSMANN_APOPTOSIS_BY_SERUM_DEPRIVATION_DN	51	-0.137938	-0.784116	0.727941	1
																	REACTOME_RHO_GTPASES_ACTIVATE_FORMINS	23	0.126093	0.751333	0.771812	0.875077			REACTOME_EXTRA_NUCLEAR_ESTROGEN_SIGNALING	16	-0.196464	-0.781453	0.723785	1
																	DARWICHE_PAPILLOMA_PROGRESSION_RISK	16	0.147224	0.749175	0.809524	0.874587			DELASERNA_MYOD_TARGETS_DN	17	-0.188962	-0.775073	0.73138	1
																	BYSTRYKH_HEMATOPOIESIS_STEM_CELL_QTL_CIS	28	0.108456	0.725593	0.875	0.903149			LEE_BMP2_TARGETS_UP	171	-0.10783	-0.772281	0.834669	1
																	REACTOME_MITOTIC_PROPHASE	16	0.138658	0.724207	0.859091	0.900768			WP_REGULATION_OF_ACTIN_CYTOSKELETON	40	-0.143773	-0.767557	0.732759	1
																	REACTOME_CLATHRIN_MEDIATED_ENDOCYTOSIS	31	0.0991592	0.720842	0.865385	0.901391			REACTOME_DUAL_INCISION_IN_TC_NER	17	-0.1863	-0.767521	0.747573	1
																	MARSON_BOUND_BY_FOXP3_STIMULATED	204	0.039395	0.70938	0.666667	0.912782			OHGUCHI_LIVER_HNF4A_TARGETS_DN	18	-0.184337	-0.76373	0.75092	1
																	REACTOME_PI_METABOLISM	18	0.128968	0.702026	0.847561	0.917929			REACTOME_RAC2_GTPASE_CYCLE	19	-0.182004	-0.762332	0.77561	1
																	SEKI_INFLAMMATORY_RESPONSE_LPS_UP	24	0.107222	0.699453	0.872093	0.917247			WP_FOCAL_ADHESION_PI3K_AKT_MTOR_SIGNALING_PATHWAY	59	-0.12757	-0.759822	0.780105	1
																	GAVIN_FOXP3_TARGETS_CLUSTER_T4	30	0.09212	0.670492	0.887931	0.946799			REACTOME_HOMOLOGY_DIRECTED_REPAIR	23	-0.172811	-0.75861	0.747995	1
																	MCBRYAN_PUBERTAL_BREAST_5_6WK_UP	33	0.0943377	0.663803	0.911504	0.949524			GUO_TARGETS_OF_IRS1_AND_IRS2	23	-0.168359	-0.758227	0.736842	1
																	REACTOME_P75_NTR_RECEPTOR_MEDIATED_SIGNALLING	23	0.102804	0.64392	0.940397	0.963368			MONNIER_POSTRADIATION_TUMOR_ESCAPE_DN	92	-0.115339	-0.758077	0.807107	1
																	SHETH_LIVER_CANCER_VS_TXNIP_LOSS_PAM5	19	0.121584	0.641129	0.898734	0.961666			PILON_KLF1_TARGETS_UP	112	-0.110049	-0.756596	0.79397	1
																	REACTOME_SIGNALING_BY_FGFR1	15	0.127749	0.637281	0.91	0.960608			MARKEY_RB1_ACUTE_LOF_DN	61	-0.125038	-0.755019	0.783195	1
																	REACTOME_RHOQ_GTPASE_CYCLE	16	0.120988	0.612987	0.971154	0.973473			REACTOME_G_ALPHA_12_13_SIGNALLING_EVENTS	20	-0.175009	-0.75044	0.768307	1
																	REACTOME_CELL_DEATH_SIGNALLING_VIA_NRAGE_NRIF_AND_NADE	20	0.102719	0.601138	0.96	0.976619			MCBRYAN_PUBERTAL_BREAST_6_7WK_DN	24	-0.168074	-0.749666	0.771395	1
																	CHEBOTAEV_GR_TARGETS_UP	20	0.102153	0.580111	0.97076	0.98458			AFFAR_YY1_TARGETS_DN	50	-0.132398	-0.747465	0.801269	1
																	REACTOME_HEDGEHOG_OFF_STATE	25	0.0858336	0.571993	0.986487	0.984161			HUANG_GATA2_TARGETS_DN	16	-0.18843	-0.744889	0.759556	1
																	GROSS_HYPOXIA_VIA_ELK3_DN	37	0.0691713	0.567039	0.977273	0.982302			MORI_MATURE_B_LYMPHOCYTE_UP	30	-0.152211	-0.742182	0.772422	1
																	WP_INSULIN_SIGNALING	33	0.0703153	0.534236	0.989474	0.988621			PASINI_SUZ12_TARGETS_DN	103	-0.110177	-0.739649	0.814141	1
																	BRUINS_UVC_RESPONSE_LATE	267	0.055768	---	---	1			SAUL_SEN_MAYO	24	-0.162772	-0.735255	0.771327	1
																	MARSON_BOUND_BY_FOXP3_UNSTIMULATED	243	0.0869136	---	---	1			CHIARADONNA_NEOPLASTIC_TRANSFORMATION_CDC25_UP	36	-0.140428	-0.730912	0.792265	1
																	REACTOME_GENE_EXPRESSION_TRANSCRIPTION	205	0.14328	---	---	1			HUANG_GATA2_TARGETS_UP	25	-0.158093	-0.730713	0.787703	1
																	REACTOME_METABOLISM_OF_PROTEINS	274	0.101292	---	---	1			ZHENG_BOUND_BY_FOXP3	130	-0.105716	-0.729371	0.832498	1
																									BOYLAN_MULTIPLE_MYELOMA_D_UP	17	-0.179583	-0.727049	0.806329	1
																									GAUSSMANN_MLL_AF4_FUSION_TARGETS_A_UP	54	-0.12679	-0.726343	0.786387	1
																									MA_RAT_AGING_DN	26	-0.157987	-0.725252	0.80578	1
																									ZHENG_GLIOBLASTOMA_PLASTICITY_UP	48	-0.125658	-0.717501	0.80333	1
																									WP_WNT_SIGNALING_PATHWAY_AND_PLURIPOTENCY	17	-0.178211	-0.717478	0.825553	1
																									MIKKELSEN_ES_ICP_WITH_H3K4ME3_AND_H3K27ME3	17	-0.171272	-0.712607	0.804483	1
																									WP_INTEGRIN_MEDIATED_CELL_ADHESION	24	-0.153835	-0.7105	0.809469	1
																									MIKKELSEN_MEF_HCP_WITH_H3_UNMETHYLATED	16	-0.181524	-0.709871	0.811486	1
																									BURTON_ADIPOGENESIS_11	19	-0.167443	-0.704916	0.796631	1
																									BURTON_ADIPOGENESIS_PEAK_AT_0HR	17	-0.174523	-0.702876	0.817088	1
																									LE_EGR2_TARGETS_DN	26	-0.150889	-0.701242	0.83043	1
																									WP_WNT_SIGNALING_PATHWAY_WP539	24	-0.157054	-0.697651	0.825623	1
																									MARKEY_RB1_CHRONIC_LOF_DN	28	-0.145299	-0.695334	0.821871	1
																									REACTOME_INTEGRIN_CELL_SURFACE_INTERACTIONS	16	-0.176928	-0.69428	0.810049	1
																									WANG_MLL_TARGETS	51	-0.120442	-0.692425	0.831726	1
																									REACTOME_RHOB_GTPASE_CYCLE	18	-0.168733	-0.690833	0.82503	1
																									PLASARI_TGFB1_SIGNALING_VIA_NFIC_1HR_DN	16	-0.175129	-0.690511	0.813983	1
																									WP_ID_SIGNALING_PATHWAY	20	-0.15785	-0.68191	0.854241	1
																									REACTOME_EPIGENETIC_REGULATION_OF_GENE_EXPRESSION	15	-0.176192	-0.681062	0.845374	1
																									REACTOME_METABOLISM_OF_NUCLEOTIDES	24	-0.147891	-0.679455	0.83871	1
																									REACTOME_RAB_GEFS_EXCHANGE_GTP_FOR_GDP_ON_RABS	16	-0.172565	-0.678632	0.840149	1
																									CHIARADONNA_NEOPLASTIC_TRANSFORMATION_CDC25_DN	37	-0.12659	-0.672541	0.85963	1
																									ICHIBA_GRAFT_VERSUS_HOST_DISEASE_D7_UP	34	-0.133615	-0.672402	0.841287	1
																									REACTOME_O_LINKED_GLYCOSYLATION	20	-0.155016	-0.668379	0.872315	1
																									SERVITJA_LIVER_HNF1A_TARGETS_DN	34	-0.128155	-0.665649	0.852843	1
																									ICHIBA_GRAFT_VERSUS_HOST_DISEASE_35D_UP	25	-0.142425	-0.665143	0.853179	1
																									DELACROIX_RARG_BOUND_MEF	66	-0.108536	-0.663922	0.87037	1
																									SANSOM_WNT_PATHWAY_REQUIRE_MYC	24	-0.145124	-0.663265	0.835632	1
																									LEIN_CEREBELLUM_MARKERS	18	-0.160436	-0.661083	0.881068	1
																									REACTOME_TRANSPORT_OF_MATURE_TRANSCRIPT_TO_CYTOPLASM	15	-0.172313	-0.660106	0.857494	1
																									REACTOME_INTRACELLULAR_SIGNALING_BY_SECOND_MESSENGERS	55	-0.112985	-0.657632	0.859705	1
																									INGRAM_SHH_TARGETS_DN	17	-0.160324	-0.657183	0.863579	1
																									MILI_PSEUDOPODIA_CHEMOTAXIS_UP	15	-0.172536	-0.656564	0.853598	1
																									UEDA_PERIFERAL_CLOCK	39	-0.121973	-0.650986	0.858672	1
																									ZENG_GU_ICB_CONTROL_METAGENE_3_PRECICTIVE_ICB_RESPONSE	30	-0.130314	-0.649888	0.877273	1
																									REACTOME_DNA_REPAIR	53	-0.112996	-0.645798	0.881551	1
																									FOSTER_TOLERANT_MACROPHAGE_DN	128	-0.0916679	-0.644671	0.909729	1
																									DARWICHE_SQUAMOUS_CELL_CARCINOMA_UP	20	-0.151687	-0.642094	0.872066	1
																									GAUSSMANN_MLL_AF4_FUSION_TARGETS_E_UP	28	-0.13169	-0.634758	0.88255	1
																									REACTOME_RHOC_GTPASE_CYCLE	19	-0.151483	-0.632966	0.880096	1
																									REACTOME_NRAGE_SIGNALS_DEATH_THROUGH_JNK	17	-0.158891	-0.631492	0.873918	1
																									IWANAGA_CARCINOGENESIS_BY_KRAS_PTEN_UP	34	-0.122892	-0.630093	0.88022	1
																									WP_SPINAL_CORD_INJURY	16	-0.157396	-0.629563	0.893696	1
																									LANDIS_ERBB2_BREAST_TUMORS_324_DN	24	-0.139742	-0.628639	0.889549	1
																									GUO_HEX_TARGETS_UP	19	-0.147759	-0.6247	0.900365	1
																									LEE_AGING_CEREBELLUM_UP	15	-0.159129	-0.623776	0.871859	1
																									ZHENG_FOXP3_TARGETS_IN_T_LYMPHOCYTE_DN	18	-0.150256	-0.616584	0.907674	1
																									WP_G_PROTEIN_SIGNALING_PATHWAYS	15	-0.156679	-0.614786	0.91688	1
																									MARKEY_RB1_CHRONIC_LOF_UP	26	-0.130436	-0.608141	0.898978	1
																									ZHONG_SECRETOME_OF_LUNG_CANCER_AND_MACROPHAGE	17	-0.150079	-0.605866	0.922711	1
																									ZHANG_BREAST_CANCER_PROGENITORS_DN	20	-0.141175	-0.60333	0.907178	1
																									REACTOME_THE_CITRIC_ACID_TCA_CYCLE_AND_RESPIRATORY_ELECTRON_TRANSPORT	23	-0.133035	-0.596114	0.916767	1
																									GERHOLD_ADIPOGENESIS_DN	18	-0.144423	-0.594948	0.929368	1
																									DELACROIX_RAR_BOUND_ES	76	-0.0942577	-0.585193	0.933952	1
																									BOCHKIS_FOXA2_TARGETS	73	-0.093085	-0.579717	0.914521	1
																									REACTOME_METABOLISM_OF_AMINO_ACIDS_AND_DERIVATIVES	47	-0.102228	-0.575634	0.935106	1
																									MCCLUNG_CREB1_TARGETS_UP	24	-0.125898	-0.573629	0.931315	1
																									REACTOME_CELLULAR_RESPONSE_TO_HEAT_STRESS	20	-0.13494	-0.571477	0.931242	1
																									REACTOME_INNATE_IMMUNE_SYSTEM	152	-0.080162	-0.569312	0.960922	1
																									RAY_TUMORIGENESIS_BY_ERBB2_CDC25A_UP	29	-0.114031	-0.564714	0.941648	1
																									GOBERT_OLIGODENDROCYTE_DIFFERENTIATION_DN	266	-0.0728096	-0.561536	0.983984	1
																									REACTOME_GLYCEROPHOSPHOLIPID_BIOSYNTHESIS	22	-0.12945	-0.556839	0.935972	1
																									LAZARO_GENETIC_MOUSE_MODEL_HIGH_GRADE_SMALL_CELL_NEUROENDOCRINE_LUNG_CARCINOMA_UP	131	-0.0782313	-0.555358	0.937437	1
																									QUINTENS_EMBRYONIC_BRAIN_RESPONSE_TO_IR	15	-0.143859	-0.549051	0.96393	1
																									WP_FOCAL_ADHESION	38	-0.102748	-0.546826	0.946004	1
																									GROSS_HYPOXIA_VIA_ELK3_AND_HIF1A_UP	36	-0.105435	-0.546494	0.938998	1
																									REACTOME_INTRA_GOLGI_AND_RETROGRADE_GOLGI_TO_ER_TRAFFIC	30	-0.108788	-0.533883	0.943182	1
																									REACTOME_SLC_MEDIATED_TRANSMEMBRANE_TRANSPORT	36	-0.104145	-0.531282	0.953642	1
																									MARTINEZ_RB1_TARGETS_UP	148	-0.0749732	-0.530895	0.957874	1
																									MARTINEZ_TP53_TARGETS_UP	122	-0.0775446	-0.528021	0.960606	1
																									WP_MRNA_PROCESSING	83	-0.0817297	-0.525437	0.945974	1
																									SAFFORD_T_LYMPHOCYTE_ANERGY	19	-0.124134	-0.525235	0.967934	1
																									SERVITJA_LIVER_HNF1A_TARGETS_UP	31	-0.10488	-0.520392	0.957918	1
																									REACTOME_SIGNALING_BY_HEDGEHOG	32	-0.103872	-0.517499	0.959071	1
																									BYSTRYKH_HEMATOPOIESIS_STEM_CELL_QTL_TRANS	138	-0.0734246	-0.517487	0.966801	1
																									LEIN_PONS_MARKERS	24	-0.112396	-0.507111	0.972414	1
																									IVANOVA_HEMATOPOIESIS_LATE_PROGENITOR	114	-0.0734525	-0.505842	0.962398	1
																									REACTOME_SIGNALING_BY_TGFB_FAMILY_MEMBERS	28	-0.105743	-0.502877	0.971719	1
																									YAMAZAKI_TCEB3_TARGETS_UP	44	-0.0912443	-0.500186	0.971953	1
																									MATZUK_SPERMATOCYTE	15	-0.128943	-0.49704	0.972152	1
																									IVANOVA_HEMATOPOIESIS_STEM_CELL_AND_PROGENITOR	122	-0.0708066	-0.493584	0.978895	1
																									IWANAGA_CARCINOGENESIS_BY_KRAS_UP	40	-0.0898555	-0.488117	0.972737	1
																									KASLER_HDAC7_TARGETS_1_UP	40	-0.0910703	-0.487116	0.970556	1
																									REACTOME_SIGNALING_BY_WNT	47	-0.0871224	-0.48133	0.971609	1
																									SHETH_LIVER_CANCER_VS_TXNIP_LOSS_PAM4	42	-0.0880698	-0.481288	0.973742	1
																									DARWICHE_SKIN_TUMOR_PROMOTER_UP	19	-0.113211	-0.472962	0.985	1
																									ELLWOOD_MYC_TARGETS_DN	15	-0.124998	-0.472591	0.985222	1
																									BRUINS_UVC_RESPONSE_EARLY_LATE	78	-0.0729159	-0.468618	0.975283	1
																									GAUSSMANN_MLL_AF4_FUSION_TARGETS_A_DN	19	-0.110693	-0.467524	0.982801	1
																									RAO_BOUND_BY_SALL4	51	-0.080935	-0.463555	0.98	1
																									GRAESSMANN_RESPONSE_TO_MC_AND_DOXORUBICIN_UP	128	-0.0667028	-0.462933	0.979879	1
																									MARTORIATI_MDM4_TARGETS_FETAL_LIVER_DN	114	-0.064548	-0.442404	0.988911	1
																									MARTORIATI_MDM4_TARGETS_FETAL_LIVER_UP	41	-0.0825455	-0.440849	0.991238	1
																									GRAESSMANN_APOPTOSIS_BY_DOXORUBICIN_DN	392	-0.0540507	-0.43395	1	1
																									REACTOME_METABOLISM	298	-0.0560402	-0.431056	1	1
																									MARTINEZ_RB1_AND_TP53_TARGETS_UP	123	-0.0617429	-0.427681	0.988923	1
																									WAKABAYASHI_ADIPOGENESIS_PPARG_BOUND_8D	126	-0.0602189	-0.422809	0.98994	1
																									LANDIS_ERBB2_BREAST_TUMORS_324_UP	52	-0.0734497	-0.419237	0.981876	1
																									RAO_BOUND_BY_SALL4_ISOFORM_B	113	-0.0609541	-0.4149	0.994944	0.999361
																									REACTOME_TRANSPORT_TO_THE_GOLGI_AND_SUBSEQUENT_MODIFICATION	25	-0.0900511	-0.413883	0.997691	0.996684
																									CUI_TCF21_TARGETS_2_DN	227	-0.0527484	-0.402201	0.998	0.995347
																									REACTOME_IMMUNE_SYSTEM	267	-0.05091	-0.391756	0.997998	0.993639
																									WP_MAPK_SIGNALING_PATHWAY	34	-0.0715704	-0.368472	0.998873	0.992564
																									REACTOME_TRANSPORT_OF_SMALL_MOLECULES	106	-0.0471402	-0.313405	0.996932	0.991356
																									REACTOME_VESICLE_MEDIATED_TRANSPORT	105	-0.0425132	-0.288003	0.99899	0.988751
