# Supplementary material for: HMGA1 acts as an epigenetic gatekeeper of ASCL2 and Wnt signaling during colon tumorigenesis
Source: J Clin Invest. 2025 Feb 3;135(3):e184442. doi: 10.1172/JCI184442 (PMC11785931; doi:10.1172/JCI184442)
Supplement: Supporting data values [file jci-135-184442-s100.xlsx]

## Sheet: Fig. 1B
Days post TAM	Cdx2P-CreERT2 Apcfl/fl/Hmga1+/+																												Cdx2P-CreERT2 Apcfl/fl/Hmga1+/-
7	100	100	100	100	100	100	100	100	100	100	100	100	100	100	100	100	100	100	100	100	100	100	100	100	100	100	100	100	100	100	100	100	100	100	100	100	100	100	100	100	100	100	100	100	100	100	100	100	100
14	104.701	100.943	104.202	103.419	104.587			98.4436				107.792	107.595	109.137	111.728	106.18	73.1707		87.8788						108.791	108.081	109.73	107.345	109.615	101.762	103.182	104.145			95.8549		107.083	108.145	104.464	104.706	101.136				92.3497		112.435	110.417	104.571
21	104.06	94.5755	99.5798	96.1538	107.569							93.5065	95.7806	109.391	108.951	99.7191									87.9121	100.505	90.2703	95.4802	112.981	95.1542	100	97.6684					95	104.072	92.8571	100.294	92.8977			94.4751			102.591	102.083	99.4286
28	94.7293	92.9245		89.7436	109.633	97.4359	90.3101		95.9016	83.7758	100.65	94.3723	94.0928	103.384	100.926	97.0037		81.448		94.7455	94.9097	97.695	95.637	90.3333	87.9121	103.03	90.8108	98.3051	108.333	88.9868	99.7727	89.1192		94.8605		88.4384	90.4167	100.452	91.9643	100.784	92.2348	100.684	106.126			120.29	102.591	101.562	100
35	95.2991				113.303	91.9231	83.1395		88.1148	79.8673	99.0244			102.369	102.263	98.8764		84.8416		88.67	91.3793	94.4149	88.4817	84		97.7273		99.1525	109.455		101.97		86.6935	93.6123		81.982		102.262		102.157		95.8974	106.757			104.891	101.813	104.427
42	95.7265				116.399	85.7692	80.2326		84.3443	78.3186	101.854			100	104.012	99.2978		82.8959		81.6749	93.6946	94.7872	87.1204	81.1		91.1616		87.2881	111.058		102.386		80.0806	89.0749		79.8198		101.357		102.794		94.7692	109.622			108.043	98.4456	105.729
49	92.3077				104.587	83.9423	75.3876		80.6352		98.7805			89.8477	98.5597	95.3184		78.2805			80.4187	92.4202	79.8429			83.8384		77.9661	112.34		103.333			83.5903				100.452		100.784		90.641	106.081			102.717	96.3731	105.729
56	85.8974				91.7431	77.5641	71.3178		70.4918		89.4309			87.8173	91.9753	88.2022		75.1131			78.3251	86.8794	78.0105						109.423		105.364			82.9662						92.2059		87.0085	103.243			97.6449
63						73.0769					77.4634											81.7021							106.731		105			80.4405								82.2564	99.3514			90.2174
70											74.6341											75.7979							102.163		104.091			76.7401								77.4359	92.6486			82.1739
77																													97.3558		102.955			74.3864									88.6486			83.8509
84																													92.6923		97.2727			70.9251									85.2703			80.9783
[truncated: 12 more columns]

## Sheet: Fig. 1C
mouse ID	sex	days	Cdx2p-CreERT2 Apcfl/fl/Hmga1+/+	Cdx2p-CreERT2 Apcfl/fl/Hmga+/-	Cdx2p-CreERT2 Apcfl/fl/Hmga1-/-																											Het
77	F	44	1																													100	100	100	100	100	100	100	100	100	100	100	100	100	100	100	100	100	100
87	F	44	1																													109.615	101.762	103.182	104.145			95.8549		107.083	108.145	104.464	104.706	101.136				92.3497
88	F	48	1																													112.981	95.1542	100	97.6684					95	104.072	92.8571	100.294	92.8977			94.4751
68	F	48		1																												108.333	88.9868	99.7727	89.1192		94.8605		88.4384	90.4167	100.452	91.9643	100.784	92.2348	100.684	106.126			120.29
189	F	35	1																													102.163		104.091			76.7401								77.4359	92.6486			82.1739
208	F	35	1																													97.3558		102.955			74.3864									88.6486			83.8509
139	F	43	1																													92.6923		97.2727			70.9251									85.2703			80.9783
180	F	43	1
150	F	43	1
149	F	60	1
165	F	62			1
140	F	75			1
141	F	81			1
168	F	57		1
261	F	58	1
264	F	43	1
277	F	46		1
274	F	100		1
286	F	94			1
118	M	48	1																													109.455		101.97		86.6935	93.6123		81.982		102.262		102.157		95.8974	106.757			104.891
84	M	79		1																												111.058		102.386		80.0806	89.0749		79.8198		101.357		102.794		94.7692	109.622			108.043
66	M	79		1																												112.34		103.333			83.5903				100.452		100.784		90.641	106.081			102.717
111	M	78			1																											109.423		105.364			82.9662						92.2059		87.0085	103.243			97.6449
151	M	35	1																													106.731		105			80.4405								82.2564	99.3514			90.2174
200	M	43	1
144	M	43	1
163	M	50	1
153	M	57	1
148	M	119			1
142	M	35		1
146	M	35		1
169	M	71		1
283	M	66		1
288	M	66			1
[truncated: 15 more columns]

## Sheet: Fig. 1D
	Mouse ID	Colon/Body Weight (%)	Survival (days)
Cdx2p-CreERT2 Apcfl/fl/Hmga1+/+	77	6.82	44
Cdx2p-CreERT2 Apcfl/fl/Hmga1+/+	87	7.99	44
Cdx2p-CreERT2 Apcfl/fl/Hmga1+/+	88	4.21	48
Cdx2p-CreERT2 Apcfl/fl/Hmga+/-	68	4.34	48
Cdx2p-CreERT2 Apcfl/fl/Hmga1+/+	118	2.45	48
Cdx2p-CreERT2 Apcfl/fl/Hmga+/-	84	2.69	79
Cdx2p-CreERT2 Apcfl/fl/Hmga+/-	66	2.08	79
Cdx2p-CreERT2 Apcfl/fl/Hmga1-/-	111	4.97	78
Cdx2p-CreERT2 Apcfl/fl/Hmga1+/+	151	7.30337	35
Cdx2p-CreERT2 Apcfl/fl/Hmga1+/+	189	8.3125	35
Cdx2p-CreERT2 Apcfl/fl/Hmga1+/+	208	6.34146	35
Cdx2p-CreERT2 Apcfl/fl/Hmga1+/+	139	7.6506	43
Cdx2p-CreERT2 Apcfl/fl/Hmga1+/+	180	8.05031	43
Cdx2p-CreERT2 Apcfl/fl/Hmga1+/+	150	8.12081	43
Cdx2p-CreERT2 Apcfl/fl/Hmga1+/+	200	7.17391	43
Cdx2p-CreERT2 Apcfl/fl/Hmga1+/+	144	6.68605	43
Cdx2p-CreERT2 Apcfl/fl/Hmga1+/+	163	6	50
Cdx2p-CreERT2 Apcfl/fl/Hmga1+/+	153	6.10261	57
Cdx2p-CreERT2 Apcfl/fl/Hmga1+/+	149	7.03704	60
Cdx2p-CreERT2 Apcfl/fl/Hmga1-/-	165	NA	62
Cdx2p-CreERT2 Apcfl/fl/Hmga1-/-	140	4.35115	75
Cdx2p-CreERT2 Apcfl/fl/Hmga1-/-	141	4.51852	81
Cdx2p-CreERT2 Apcfl/fl/Hmga1-/-	148	2.67045	119
Cdx2p-CreERT2 Apcfl/fl/Hmga+/-	142	5.39683	35
Cdx2p-CreERT2 Apcfl/fl/Hmga+/-	146	5.42857	35
Cdx2p-CreERT2 Apcfl/fl/Hmga+/-	168	6.98146	57
Cdx2p-CreERT2 Apcfl/fl/Hmga+/-	169	5.34161	71
Cdx2p-CreERT2 Apcfl/fl/Hmga1+/+	261	6.79935	58
Cdx2p-CreERT2 Apcfl/fl/Hmga1+/+	264	7.48931	43
Cdx2p-CreERT2 Apcfl/fl/Hmga+/-	283	6.70588	66
Cdx2p-CreERT2 Apcfl/fl/Hmga+/-	277	5.97651	56
Cdx2p-CreERT2 Apcfl/fl/Hmga+/-	274	5.56886	100
Cdx2p-CreERT2 Apcfl/fl/Hmga1-/-	288	5.33742	66
Cdx2p-CreERT2 Apcfl/fl/Hmga1-/-	286	4.52381	94
%colon/BW	Cdx2p-CreERT2 Apcfl/fl/Hmga1+/+	Cdx2p-CreERT2 Apcfl/fl/Hmga+/-	Cdx2p-CreERT2 Apcfl/fl/Hmga1-/-
	6.82	4.34	4.97
	7.99	2.69	4.35
	4.21	2.08	4.52
	2.45	5.4	2.67
	7.3	5.43	5.34
	8.31	6.98	4.52
	6.34	5.34
	7.65	6.71
	8.05	5.98
	8.12	5.57
	7.17
	6.69
	6
	6.1
	7.04
	6.8
	7.49

## Sheet: Fig. 1E
	Measurements								Cdx2p-CreERT2 Apcfl/fl/Hmga1+/+	Cdx2p-CreERT2 Apcfl/fl/Hmga+/-	Cdx2p-CreERT2 Apcfl/fl/Hmga1-/-
Sample ID	Crypt	Length (uM)							484.535	266.057	149.5
261 WT	1	484.535							501.351	213.94	116.022
F	2	501.351							420.482	188.227	137.778
	3	420.482							444.581	195.244	109.816
	4	444.581							408.322	211.497	149.186
	5	408.322							388.83	210.273	66.0162
	6	388.83							332.548	213.023	71.9928
	7	332.548							378.138	164.844	111.873
	8	378.138							356.454	164.098	106.176
	9	356.454							378.109	198.601	99.3004
264 WT	1	378.109							383.49	188.434	96.4748
F	2	383.49							421.444	175.547	70.3507
	3	421.444							360.753	143.997	81.9973
	4	360.753							339.547	127.944	137.46
	5	339.547							319.195	110.157	118.722
	6	319.195							385.393	121.938	109.881
	7	385.393							401.929	162.971	131.397
	8	401.929							439.615	152.385	130.396
	9	439.615							471.198	184.826	133.397
	10	471.198							442.538	212.186	114.573
	11	442.538							438.667	199.713	104.479
279 WT	1	438.667							491.286	278.739	111.37
M	2	491.286							507.07	281.548	116.327
	3	507.07							548.335	177.684	108.817
	4	548.335							523.327	223.827	119.608
	5	523.327							324.482	142.49	94.6601
	6	324.482							353.943
	7	353.943							371.35
	8	371.35							421.518
	9	421.518							383.687
	10	383.687							432.164
	11	432.164							439.068
	12	439.068
283 Het	1	266.057
M	2	213.94
	3	188.227
	4	195.244
	5	211.497
	6	210.272
	7	213.023
	8	164.844
	9	164.098
	10	198.601
	11	188.433
	12	175.547
	13	143.997
274 Het	1	127.944
F	2	110.157
	3	121.938
	4	162.971
	5	152.385
	6	184.826
	7	212.186
	8	199.713
	9	278.739
	10	281.548
	11	177.684
	12	223.827
	13	142.49
286 KO	1	149.5
F	2	116.022
	3	137.778
	4	109.816
	5	149.186
	6	66.0162
	7	71.9928
	8	111.873
	9	106.176
	10	99.3004
	11	96.4748
	12	70.3507
	13	81.9973
288 KO	1	137.46
M	2	118.722
	3	109.881
	4	131.397
	5	130.396
	6	133.397
	7	114.573
	8	104.479
	9	111.37
	10	116.327
	11	108.817
	12	119.608
	13	94.6601

## Sheet: Fig.  2B
HMGA1 quantification	Cdx2p-CreERT2 Apcfl/fl/Hmga1+/+		Cdx2p-CreERT2 Apcfl/fl/Hmga+/-		Cdx2p-CreERT2 Apcfl/fl/Hmga1-/-				nuclear b-catenin quantification	Cdx2p-CreERT2 Apcfl/fl/Hmga1+/+		Cdx2p-CreERT2 Apcfl/fl/Hmga+/-		Cdx2p-CreERT2 Apcfl/fl/Hmga1-/-								Ki67 quantification	Genotype	Sample ID	Crypt	% Positive
269WT	34.7107	262 het	16.9492	266 KO	0				269WT	33.6449	262 het	52.6627	284 KO	0									Cdx2p-CreERT2 Apcfl/fl/Hmga1+/+	269 Prox1	1	45.1923
F	50	M	6.4516	M	0				F	48.3051	M	13.0081	F	1.5873										F	2	38.5246
	42.1429		15.9091		0					30.4348		53.0769		3.6585											3	30.9091
	53.2164		26.4151		0					48.9796		52.6627		1.0753											4	20.339
	42.0455		15.1515		2.1739					31.0345		32.1839		6.0976											5	20.7792
	46.3415		7.2464		0					30.2326		35.6688		0.9901											6	23.5955
	41.1243		23.1884		4.878					55.5556		5.2632		4.5977										269 Prox2	1	62.406
	51.6854		13.9241		0					64.7059		7.8125		1.1236											2	51.8987
										51.9481		6.8182		0.7634											3	79.5455
279WT	49.5146	281 het	3.0769	272 KO	0					43.4211		0.8197		0										269 Prox3	1	53.6765
M	22.1053	F	1.4286	M	0					43.3735		2.649		0											2	63.9456
	28.3688		1.3514		0					48.8636		6.0606		0										276 Prox1	1	32.3699
	37.037		6.7485		0					8.9172		0		0.4762										M	2	38.8889
	31.5217		5.6122		0					43.3824		1.1364		0											3	32.3699
	25.8065		4.0201		0					28		2.1053		2											4	47.5
	34.0426		2.381		0					23.4043		9.6491		0.9901											5	23.9437
	47.8723		3.5211		0					34.9398		8.8235		0.8197											6	38.8889
										14.5695		3.8462		2.381											7	34.0426
				141 KO	0					5.5085		12.8205		0										276 Prox2	1	23.2558
				F	0					32.5		9.7046		2.1053											2	39.5833
					0					69.1781	287 het	2.6786	266 KO	3.1746											3	25
					0.1					32.5	M	0.885	M	4.4118											4	42.2535
					0					51.2821		1.3514		0											5	19.7368
					0					60.4938		0		10										276 Prox3	1	37.5
					0				276 WT	48.0583		0		7.5949											2	32.4324
					0				M	56.0694		0		9.1837											3	27.8481
										72.1311		0.9524		5.0505											4	34.8837
										64.9485		0.7812		0										276 Prox4	1	36.8421
										12.8755		0		0											2	40.678
										42.6573		0		0											3	38.9831
										11.8182		0		1.4925											4	39.4737
										41.1765		2.0833		0											5	30.3371
										51.1905		4.6154		2.8169											6	30
										55.4945		0		0										279 Prox1	1	38.9381
										67.1233		0		0										M	2	35.8974
										50.9317		1.3514		0.1494											3	45.5782
										24.581		0		2.2989											4	38.5542
										37.5587		0		4.1667											5	45.0549
										34.386		0	263 KO	0										279 Prox2	1	42.3077
										34.1772	281 het	1.8692	F	5.3097											2	53.3333
										65.7895	F	0.5102		1.2195											3	31.3433
										74.375		1.8692		2.3529											4	19.5876
										67.9825		1.1976		2.3256										279 Prox3	1	23.5294
										52.2634		4.9689		1.2658											2	35.1351
										57.8488		6.422		0											3	19.5652
									279 WT	32.0988		4.893		0										279 Prox4	1	32.3944
									M	25.098		5.6338		0											2	29.3103
										17.193		0.8475		0											3	32.3944
										32.0988		0		0									Cdx2p-CreERT2 Apcfl/fl/Hmga+/-	281 Prox1	1	20.2899
										31.7647		0		0.7752										F	2	36.3636
										22.2222		0		0											3	20.8333
										31.7647		0.7634		1.3514											4	16.6667
										10.6383		0.5556		1.0309											5	20.2899
										22.549		2.7322		2.381										281 Prox2	1	7.4074
										15.5172		0.4808		2.9412											2	14.7059
										27.4194		0		0											3	11.8421
										3.2258		0.4831		1.4706										281 Prox3	1	9.6774
										40.2597				0											2	20
										28.2353				0											3	8.9286
																									4	18.8679
																									5	22.0779
																									6	5.1546
																								287 Prox1	1	35.2941
																								M	2	15.1515
																									3	45.8333
																									4	15.6863
																									5	33.3333
																									6	17.7419
																									7	33.8235
																								287 Prox2	1	31.25
																									2	22.449
																									3	32
																									4	27.1186
																									5	28.3333
																								287 Prox3	1	26.5306
																									2	20
																									3	18.6441
																									4	21.6667
																									5	10.6061
																									6	20.8955
																									7	24.7423
																								262Prox1	1	27.451
																								M	2	12.5
																									3	28.3582
																									4	20
																									5	29.8701
																									6	12.6582
																									7	7.5949
																									8	29.7872
																								262 Prox2	1	15.3846
																									2	15.1515
																									3	14.7059
																								262Prox3	1	15.2174
																									2	10
																									3	18.6441
																									4	11.2903
																									5	25.7576
																									6	21.7949
																							Cdx2p-CreERT2 Apcfl/fl/Hmga1-/-	263 Prox1	1	18.0952
																									2	6.5421
																									3	7.6923
																									4	21.4286
																								263 Prox2	1	17.8571
																									2	13.5802
																									3	21.3333
																									4	10.1124
																									5	16.25
																								263 Prox3	1	10.8844
																									2	18.6441
																									3	22.9508
																									4	15.3846
																									5	22.2222
																								266 Prox1	1	25.8065
																								M	2	37.1429
																									3	16.6667
																								266 Prox2	1	21.4286
																									2	22.7273
																									3	22.449
																									4	13.4615
																									5	11.2903
																								266 Prox3	1	6.8966
																									2	13.9535
																									3	4
																									4	9.0909
																									5	20.6897
																									6	15.2542
																								284 Prox1	1	38.2353
																								F	2	40.9639
																									3	27.5
																									4	35.9551
																									5	39.7727
																								284 Prox2	1	35.7143
																								F	2	44.4444
																									3	25
																									4	25.3333
																									5	28.5714
																								284 Prox3	1	31.4286
																									2	23.1481
																									3	15.5556
																									4	24.5614
																									5	31.4286
																									6	25.4902

## Sheet: Fig.  3B
Genotype	Sample ID	Proximal tumor	Stromal region	% Positive	Avg. of all stromal regions	female			Genotype	Sample ID	Proximal tumor	Stromal region	% Positive	Avg. of all stromal regions				Genotype	Sample ID	Proximal tumor	Stromal region	% Positive	Avg. of all stromal regions
WT	87	1	1	36.1905					Het	66	1	1	72		male			Homo	111	1	1	0		male
WT	87	1	2	52.1739					Het	66	1	2	22.7273					Homo	111	1	2	0
WT	87	1	3	42.3841					Het	66	1	3	44.8052					Homo	111	1	3	0
WT	87	1	4	30.1282					Het	66	1	4	27.6243					Homo	111	1	4	0.5236
WT	87	1	5	43.949					Het	66	1	5	53.4031					Homo	111	1	5	0
WT	87	1	6	33.7349					Het	66	1	6	36.3636					Homo	111	1	6	0
WT	87	1	7	41.7143					Het	66	1	7	32.967					Homo	111	1	7	0
WT	87	1	8	46.2857					Het	66	1	8	53.125					Homo	111	1	8	0
WT	87	1	9	48.9899					Het	66	1	9	48.1013					Homo	111	1	9	0
WT	87	1	10	56.0748					Het	66	1	10	22.6804										0.0581778
WT	87	1	11	45.5206										41.3797				Homo	111	2	1	0
WT	87	1	12	24.5614					Het	66	2	1	39					Homo	111	2	2	0
WT	87	1	13	64.9123					Het	66	2	2	55.1724					Homo	111	2	3	0.5405
WT	87	1	14	33.3333					Het	66	2	3	50.6329					Homo	111	2	4	0.905
WT	87	1	15	39.0805					Het	66	2	4	47.8261					Homo	111	2	5	0
					42.6022				Het	66	2	5	52.2556					Homo	111	2	6	0
WT	87	2	1	46.281					Het	66	2	6	60.3636					Homo	111	2	7	0
WT	87	2	2	22.4					Het	66	2	7	51.0638					Homo	111	2	8	0
WT	87	2	3	17.5573					Het	66	2	8	47.079					Homo	111	2	9	0
WT	87	2	4	19.5652					Het	66	2	9	45.7831					Homo	111	2	10	0
WT	87	2	5	40.6897					Het	66	2	10	61.9718										0.14455
WT	87	2	6	56.8627					Het	66	2	11	71.0843					Homo	111	3	1	1.8349
WT	87	2	7	9.8039					Het	66	2	12	51.6484					Homo	111	3	2	0
WT	87	2	8	20										52.8234				Homo	111	3	3	0
WT	87	2	9	10.303					Het	68	1	1	55.2381		female			Homo	111	3	4	0
WT	87	2	10	36.2573					Het	68	1	2	11.7188					Homo	111	3	5	0.2538
WT	87	2	11	30.2326					Het	68	1	3	22.963					Homo	111	3	6	0.7092
WT	87	2	12	29.8932					Het	68	1	4	55					Homo	111	3	7	1.139
WT	87	2	13	32.3944					Het	68	1	5	26.3441					Homo	111	3	8	0
WT	87	2	14	24.7649					Het	68	1	6	33.6842										0.492113
WT	87	2	15	14.2857					Het	68	1	7	14.6154					Homo	111	4	1	0.9091
					27.4194									31.3662				Homo	111	4	2	0
WT	87	3	1	31.0078					Het	68	2	1	1.8182					Homo	111	4	3	0
WT	87	3	2	17.0068					Het	68	2	2	6.087					Homo	111	4	4	0
WT	87	3	3	35.4839					Het	68	2	3	3.1847					Homo	111	4	5	0.9217
WT	87	3	4	24.375					Het	68	2	4	0.4717					Homo	111	4	6	1.7241
WT	87	3	5	38.4615					Het	68	2	5	8.8462					Homo	111	4	7	0
WT	87	3	6	21.0784					Het	68	2	6	1.0676					Homo	111	4	8	0
WT	87	3	7	22.8216					Het	68	2	7	1.7123					Homo	111	4	9	0
WT	87	3	8	30.6859					Het	68	2	8	13.2013					Homo	111	4	10	2.4691
WT	87	3	9	20					Het	68	2	9	15.9236					Homo	111	4	11	0
WT	87	3	10	34.3085					Het	68	2	10	12.3418										0.547636
WT	87	3	11	37.7261					Het	68	2	11	5.0505					Homo	141	1	1	0		female
WT	87	3	12	33.253										6.33681				Homo	141	1	2	0
WT	87	3	13	21.7195					Het	68	3	1	5.2632					Homo	141	1	3	6.2992
WT	87	3	14	19.5402					Het	68	3	2	42.9952					Homo	141	1	4	0
WT	87	3	15	40.9091					Het	68	3	3	1.0395					Homo	141	1	5	1.1321
WT	87	3	16	18.2796					Het	68	3	4	11.7021					Homo	141	1	6	0
WT	87	3	17	34.7368					Het	68	3	5	0					Homo	141	1	7	0
					28.3173				Het	68	3	6	6.184					Homo	141	1	8	0
WT	88	1	1	21		female			Het	68	3	7	11.5942					Homo	141	1	9	0
WT	88	1	2	40										11.254				Homo	141	1	10	0
WT	88	1	3	15.2					Het	68	4	1	27.3381					Homo	141	1	11	0
WT	88	1	4	23.2					Het	68	4	2	12.3596										0.675573
WT	88	1	5	15.4839					Het	68	4	3	36.8627					Homo	141	2	1	0
WT	88	1	6	28.7356					Het	68	4	4	18.8356					Homo	141	2	2	0.6369
WT	88	1	7	25.4032					Het	68	4	5	31.5556					Homo	141	2	3	0.6289
WT	88	1	8	14.2308					Het	68	4	6	13.2879					Homo	141	2	4	0
WT	88	1	9	41.5225					Het	68	4	7	35.9069					Homo	141	2	5	0.5435
WT	88	1	10	31.0345										25.1638				Homo	141	2	6	0
WT	88	1	11	28.7879					Het	68	5	1	19.4175					Homo	141	2	7	1.4493
WT	88	1	12	20					Het	68	5	2	11.4035					Homo	141	2	8	0
WT	88	1	13	52.1739					Het	68	5	3	32.7731					Homo	141	2	9	0
					27.444				Het	68	5	4	13.3333					Homo	141	2	10	0
WT	88	2	1	54.0741					Het	68	5	5	39.2557										0.32586
WT	88	2	2	55.2632					Het	68	5	6	16.3121					Homo	141	3	1	0
WT	88	2	3	56.0554					Het	68	5	7	20.2532					Homo	141	3	2	0
WT	88	2	4	42.2414					Het	68	5	8	22.8426					Homo	141	3	3	0
WT	88	2	5	22.7513					Het	68	5	9	32.2581					Homo	141	3	4	0
WT	88	2	6	39.1414					Het	68	5	10	0					Homo	141	3	5	0
WT	88	2	7	55.4348					Het	68	5	11	4.6875					Homo	141	3	6	0
WT	88	2	8	31.9149					Het	68	5	12	18.5185					Homo	141	3	7	0
					44.6096				Het	68	5	13	10					Homo	141	3	8	0
WT	88	3	1	16.5354					Het	68	5	14	15.2941					Homo	141	3	9	0
WT	88	3	2	10.687										18.3107				Homo	141	3	10	0
WT	88	3	3	22.7941					Het	84	1	1	15.1079		male			Homo	141	3	11	0
WT	88	3	4	49.5536					Het	84	1	2	17.8808					Homo	141	3	12	0
WT	88	3	5	28.5141					Het	84	1	3	22.6744										0
WT	88	3	6	20.5882					Het	84	1	4	18.7845					Homo	148	1	1	0		Male
WT	88	3	7	8.6207					Het	84	1	5	1.8265					Homo	148	1	2	4.6784
WT	88	3	8	8.6207					Het	84	1	6	8.8608					Homo	148	1	3	0
WT	88	3	9	20.3125					Het	84	1	7	9.2664					Homo	148	1	4	0
WT	88	3	10	19.0476					Het	84	1	8	8.6466					Homo	148	1	5	0
WT	88	3	11	13.1868					Het	84	1	9	2.1084					Homo	148	1	6	0.3781
WT	88	3	12	27.381					Het	84	1	10	17.2414										0.84275
WT	88	3	13	18.0851										12.2398				Homo	148	2	1	0
WT	88	3	14	22.8261					Het	84	2	1	31.4286					Homo	148	2	2	0
					20.4824				Het	84	2	2	12.5					Homo	148	2	3	0.5618
WT	88	4	1	47.1429					Het	84	2	3	13.4752					Homo	148	2	4	0
WT	88	4	2	17.0455					Het	84	2	4	7.6923					Homo	148	2	5	0.5
WT	88	4	3	24.581					Het	84	2	5	3.7267					Homo	148	2	6	0.3448
WT	88	4	4	12.7778					Het	84	2	6	27.9605					Homo	148	2	7	2.0833
WT	88	4	5	27.0742					Het	84	2	7	14.7147					Homo	148	2	8	1.5873
WT	88	4	6	23.913					Het	84	2	8	8.7719					Homo	148	2	9	0
WT	88	4	7	13.7652					Het	84	2	9	0.7538					Homo	148	2	10	0
WT	88	4	8	16.6023					Het	84	2	10	32.6403										0.50772
WT	88	4	9	23.6301										15.3664				Homo	148	3	1	0.6024
					22.948				Het	84	3	1	26.1538					Homo	148	3	2	0
WT	77	1	1	62.1359		female			Het	84	3	2	13.8686					Homo	148	3	3	0
WT	77	1	2	55.7522					Het	84	3	3	20.5					Homo	148	3	4	0
WT	77	1	3	52.1531					Het	84	3	4	14.1762					Homo	148	3	5	0
WT	77	1	4	56.1404					Het	84	3	5	27.8388					Homo	148	3	6	0
WT	77	1	5	46.9649					Het	84	3	6	10.1083					Homo	148	3	7	0
WT	77	1	6	70.8978					Het	84	3	7	14.966										0.0860571
WT	77	1	7	59.7826					Het	84	3	8	29.7235
WT	77	1	8	68.4211					Het	84	3	9	14.0541
WT	77	1	9	43.4211					Het	84	3	10	24.9153
WT	77	1	10	54.5455										19.6305
					57.0215
WT	118	1	1	43.6839		male
WT	118	1	2	36.8266
WT	118	1	3	37.5
WT	118	1	4	31.2915
WT	118	1	5	44.065
WT	118	1	6	47.3613					Figure 3B	mouse#				tumor #	WT	HET	KO
WT	118	1	7	52.3539						WT	Het	KO		M1	3	2	4
WT	118	1	8	38.5485					Males	1	2	2		M2		3	3
WT	118	1	9	58.2192					Females	3	1	1		F1	3	5	3
WT	118	1	10	32.2382										F2	4
					42.2088									F3	1
WT	118	2	1	34.5191
WT	118	2	2	46.4839
WT	118	2	3	46.5616
WT	118	2	4	40.8371
WT	118	2	5	33.7058
WT	118	2	6	37.8523
WT	118	2	7	35.98
WT	118	2	8	35.2031
WT	118	2	9	44.22
WT	118	2	10	39.7878
					39.5151
WT	118	3	1	35.1916
WT	118	3	2	45.9936
WT	118	3	3	36.128
WT	118	3	4	44.6839
WT	118	3	5	51.6667
WT	118	3	6	29.2174
WT	118	3	7	51.7241
WT	118	3	8	58.4906
WT	118	3	9	37.377
					43.3859

## Sheet: Fig.  4A
wk	APC min /Hmg1 +/+			APC min /Hmg1 +/-						APC min /Hmg1 +/+			1	1.04762	1.25397	1.27513	1.26984	1.2963	1.39153	1.37249
	ratio	sd	N	ratio	sd	N							1	1.02151	1.25806	1.2957	1.32258	1.36022	1.4086	1.39892
0	1	0	4	1	0	2							1	1.02721	1.15646	1.2585	1.35374	1.44218
1	1.05	0.03	4	1.12	0.01	2							1	1.09896	1.28125	1.30208	1.30729	1.36979	1.46354	1.44219
2	1.22	0.03	4	1.46	0.05	2				APC min /Hmg1 +/-			1	1.10667	1.45333	1.46667	1.48	1.56	1.66667	1.57333
3	1.24	0.05	4	1.52	0.07	2							1	1.13548	1.5871	1.58065	1.56129	1.62581	1.71613	1.77871
7	1.28	0.02	4	1.52	0.06	2
8	1.31	0.03	4	1.52	0.04	2
9	1.37	0.05	4	1.59	0.03	2
10	1.42	0.03	3	1.69	0.02	2
11	1.4	0.03	3	1.68	0.1	2

## Sheet: Fig.  4C
colon tumor count	APC Min colon	APC/Hmga1 +/- colon	normalized tumor count (%)	APC Min colon	APC/Hmga1 +/- colon
F	15	6	F	54.1516	21.6607
F	45	19	M	162.455	68.5921
F	21	13	M	75.8123	46.9314
M	17	14	M	61.3718	50.5415
M	38			137.184
M	24			86.6426
M	34			122.744

## Sheet: Fig.  4D
mouse id	Age (Weeks)	APC/WT	APC/Hmga1+/-
314F	36		1
324M	24		1
326F	30		1
327F	30		1
323M	21.4286		1
328M	20.1429		1
325M	24	1
315F	21.1429	1
316M	21.4286	1
330F	22.1429	1
415M	11.3	1
428F	11.9	1
420F	12.9	1
416M	13.1	1
417M	16.9	1

## Sheet: Fig.  4F
crypt depth			Measurements		crypt depth	WT	Het			HMGA1 non-tumor quantification	WT	TM1B			b-catenin nuclei non-tumor	WT	TM1B				Ki67 non-tumor	APC/WT	APC/TM1B Het
	Genotype	Sample ID	Crypt	Length (uM)		302.508	202.986			85WT	26.4151	1.9231	92 het		85WT	45.4545	0	86 het			85WT	32.6531	41.9847	68 het
	WT	89	1	302.508		303.949	186.014			F	31.4685	0.8547	M		F	73.8462	4.5752	F			F	38.7597	22.6667	F
		M	2	303.949		281.682	183.253				24.2105	2.2059				69.863	1.2987					41.4141	28
			3	281.682		307.052	156.055				22.314	4.0541				54.5455	0					52.7473	46.2264
			4	307.052		258.909	201.802				21.2903	0				55.5556	1.0309					45.9259	23.9437
			5	258.909		248.77	198.363				18.1818	4.2553				59.633	3.9604					52.7473	20.9302
			6	248.77		266.286	185.809				20.339	9.7087				54.5455	6.8627					28.1046	18.7135
			7	266.286		280.505	169.647				35.9155	6.8966				58.4906	4.902					33.6	18.018
			8	280.505		342.272	202.865				33.7931	10.7143				75	2.8302					35	28.3951
			9	342.272		336.552	190.472				28.9855	2.5316				59.5506	0				88WT	37.5	29.4737	86 het
			10	336.552		316.078	198.577				26.4286	4.0541				53.9216	0				F	34.1176	39.3617	F
			11	316.078		301.997	135.54			87WT	43.9655	3.4483				69.8276	0					48.3871	28.3582
			12	301.997		291.432	149.555			F	32.5397	0.9909				86.6142	0					33.3333	53.1532
			13	291.432		290.446	169.742				49.2754	3.9683				74.4186	0	92 het				38.835	51.4563
			14	290.446		346.465	168.502				27.4074	2.3256				85.1852	0	M				40.625	50
		90	1	346.465		337.331	155.438				28.2609	5.7143				84.7222	0					29.1667	33.8028
		M	2	337.331		313.709	233.057				72.2772	1.3605				76.8212	1.5267					34.7222	41.2791
			3	313.709		373.121	244.645				51.5873	2.381			87WT	61.0169	0					32.6923	36.9565
			4	373.121		382.534	236.841				61.4458	4.0698			F	75.5725	0				89WT	41.4894	18.6916	92 het
			5	382.534		391.437	236.112				75.2577	5.1282	98 het			57.7181	0				M	39.4231	21.7391	M
			6	391.437		392.879	196.54				78.4483	0	M			67.8363	0					43.2099	24.4444
			7	392.879		315.74	226.944				74.6269	1.3793				35.6021	0					55.7692	29.5238
			8	315.74		381.961	235.594				90.1408	4.4444				65	0					46.8254	23
			9	381.961		425.725	204.698				80.6818	5.9406				48.9362	0					36.2637	36.0465
		91	1	425.725		440.14	242.503			104WT	12.0301	4.3103				58.5034	0					38.8235	12.1212
		M	2	440.14		399.696	240.957			M	8.8435	3.2				61.3924	0					50	21.0084
			3	399.696		390.411	242.579				33.6585	4.1958				75.9259	0					39.0244	16.6667
			4	390.411		418.164	247.734				17.8571	4.7619				92.6606	0.8403
			5	418.164		450.894	242.377				18.1208	0				87.156	3.7037
			6	450.894		362.076	228.38				16.0377	3.2051				76.2712	1.2195
			7	362.076		307.764	243.684				32.1429	1.8182			104WT	82.5243	0	103 het
			8	307.764		314.751	219.774				22.3214	5.303			M	73.8095	0	M
			9	314.751		355.14	227.535				16.8539	5.1095				84	0
			10	355.14		351.905	194.695				25	6.135				66.6667	0
			11	351.905		322.982	188.475				70.8333	7	103 het			69.2708	0.6897
			12	322.982			186.808				78.75	3.9604	M			72.4265	0.6369
	WT	87	1	288.652			203.001				68.5393	3.6364					0
		F	2	332.399			213.323				61.2245	5.2083					0
			3	359.784			245.076				68.6869	2.9412					0
			4	320.239			249.539				85.8586	4.878					0
			5	390.657			252.668					3.7313					1.9481
			6	350.678			255.716					1.6949					0
			7	344.149			156.742					6.1224					2.6178
			8	287.002								4.6875
			9	328.336								5.1948
			10	368.638								12.6316
			11	327.713								15.7768	86 het
			12	283.335								8.8372	F
	Het	68	1	202.986								24.74
		F	2	186.014								19.46
			3	183.253								15.3584
			4	156.055								16.4751
			5	201.802								14.1895
			6	198.363								10.989
			7	185.809								6.7073
			8	169.647								12.0879
			9	202.865
			10	190.472
			11	198.577
			12	135.54
			13	149.555
			14	169.742
			15	168.502
			16	155.438
		86	1	233.057
		F	2	244.645
			3	236.841
			4	236.112
			5	196.54
			6	226.944
			7	235.594
			8	204.698
			9	242.503
			10	240.957
			11	242.579
			12	247.734
			13	242.377
			14	228.38
		103	1	243.684
		M	2	219.774
			3	227.535
			4	194.695
			5	188.475
			6	186.808
			7	203.001
			8	213.323
			9	245.076
			10	249.539
			11	252.668
			12	255.716
			13	156.742

[truncated: 31 more sheets: Fig. 5C, Fig.  6B, Fig.  6D, Fig.  7D, Fig.  8B, Fig.  8C, Fig.  9A, Table 1, Fig. 10A, Fig. 10B, Fig. 10C, Fig. 10D, Fig. 10E, Fig. 11C, Fig. 11D, Fig. 12A, Fig. 12B, Fig. 12D-E, Supp. Fig. 1, Supp. Fig. 2 …]
